# Supplementary material for: 5-Chloro-3-cyclo­hexyl­sulfinyl-2,7-dimethyl-1-benzofuran
Source: Acta Crystallogr Sect E Struct Rep Online. 2011 Aug 27;67(Pt 9):o2385. doi: 10.1107/S1600536811033095 (PMC3200660; doi:10.1107/S1600536811033095)
Supplement: Supplementary file 2 [file e-67-o2385-Isup2.hkl]

# 
# h,k,l, Fc-squared, Fo-squared, sigma(Fo-squared) and status flag 
# 
data_I
_shelx_title ' 1105 IN P-1' 
_shelx_refln_list_code          4 
_shelx_F_calc_maximum      124.26 
_exptl_crystal_F_000       328.00 
_reflns_d_resolution_high  0.7652 
 
loop_ 
 _symmetry_equiv_pos_as_xyz 
 'x, y, z' 
 '-x, -y, -z' 
 
_cell_length_a     5.7480 
_cell_length_b    11.6838 
_cell_length_c    12.2551 
_cell_angle_alpha  70.076 
_cell_angle_beta   77.244 
_cell_angle_gamma  83.413 
 
_shelx_F_squared_multiplier     1.000 
 
loop_ 
 _refln_index_h 
 _refln_index_k 
 _refln_index_l 
 _refln_F_squared_calc 
 _refln_F_squared_meas 
 _refln_F_squared_sigma 
 _refln_observed_status 
   1   0   0     1597.50     1741.79     76.74 o 
   2   0   0      184.73      195.07     10.10 o 
   3   0   0       56.92       82.85      5.80 o 
   4   0   0      415.95      399.25     14.27 o 
   5   0   0      407.30      416.95     15.90 o 
   6   0   0       12.03       16.73      3.21 o 
   7   0   0        4.81        5.07      3.21 o 
  -7   1   0        6.73        3.21      3.38 o 
  -6   1   0       63.42       53.25      5.75 o 
  -5   1   0      309.82      343.55     12.22 o 
  -4   1   0      233.84      250.73      8.64 o 
  -3   1   0      144.63      149.95      5.30 o 
  -2   1   0      300.62      301.06      9.93 o 
  -1   1   0      146.12      164.09      4.90 o 
   0   1   0       17.76       19.78      0.63 o 
   1   1   0      138.32      150.53      5.91 o 
   2   1   0     1427.85     1642.90     61.71 o 
   3   1   0      817.62      911.66     35.15 o 
   4   1   0      188.57      207.17      9.29 o 
   5   1   0      171.12      164.83      9.38 o 
   6   1   0       59.41       51.89      5.07 o 
   7   1   0        0.01        1.18      2.70 o 
  -7   2   0       52.55       63.39      7.78 o 
  -6   2   0        7.47        9.13      3.38 o 
  -5   2   0       84.67       74.40      5.63 o 
  -4   2   0        4.75        5.31      1.21 o 
  -3   2   0      164.49      160.35      5.90 o 
  -2   2   0        9.67        9.78      1.27 o 
  -1   2   0     1162.38     1179.95     29.03 o 
   0   2   0       12.41       13.44      0.51 o 
   1   2   0     6172.45     6427.04    173.18 o 
   2   2   0       92.95      123.85      3.35 o 
   3   2   0     1790.45     1938.25     72.95 o 
   4   2   0      627.92      666.28     26.42 o 
   5   2   0        2.72        0.79      0.98 o 
   6   2   0        0.25       -0.85      2.03 o 
   7   2   0       65.42       71.84      6.93 o 
  -7   3   0        0.92        2.37      3.89 o 
  -6   3   0       86.22       78.43      8.45 o 
  -5   3   0      265.81      269.56     14.42 o 
  -4   3   0       32.41       28.57      3.47 o 
  -3   3   0        0.32        1.77      0.88 o 
  -2   3   0      301.34      312.94      8.56 o 
  -1   3   0      360.28      376.13      7.54 o 
   0   3   0      531.79      564.86     11.08 o 
   1   3   0       22.69       30.40      1.37 o 
   2   3   0      761.15      783.35     19.64 o 
   3   3   0     2230.31     2347.80     58.65 o 
   4   3   0       35.93       36.37      2.06 o 
   5   3   0       92.64       93.10      3.97 o 
   6   3   0       43.87       55.40      6.34 o 
   7   3   0      151.61      163.46     11.66 o 
  -6   4   0       33.04       26.20      5.75 o 
  -5   4   0       38.33       36.66      5.49 o 
  -4   4   0      289.14      266.65     14.25 o 
  -3   4   0       86.88       90.65      3.71 o 
  -2   4   0      842.22      887.69     25.28 o 
  -1   4   0        3.50        3.47      0.51 o 
   0   4   0      510.40      516.25     10.31 o 
   1   4   0      577.07      578.10     11.82 o 
   2   4   0       35.03       31.55      1.47 o 
   3   4   0       51.26       53.11      2.00 o 
   4   4   0      208.03      192.78      7.66 o 
   5   4   0      195.08      178.22      8.19 o 
   6   4   0       38.12       37.32      3.83 o 
   7   4   0        7.46        9.64      2.87 o 
  -6   5   0       54.24       69.81      9.47 o 
  -5   5   0      396.94      401.70     36.26 o 
  -4   5   0      491.02      462.79     23.16 o 
  -3   5   0        2.63        2.42      1.60 o 
  -2   5   0      956.06     1007.27     24.30 o 
  -1   5   0      263.13      275.60      6.05 o 
   0   5   0     1180.46     1208.68     23.31 o 
   1   5   0       30.64       36.79      1.37 o 
   2   5   0      166.85      163.98      4.57 o 
   3   5   0       18.16       14.91      1.25 o 
   4   5   0      195.79      186.81      9.67 o 
   5   5   0        3.89        1.31      1.43 o 
   6   5   0       68.25       81.67      6.19 o 
  -6   6   0       11.01       12.00      5.41 o 
  -5   6   0       15.89       11.66      4.90 o 
  -4   6   0       49.45       45.17      7.52 o 
  -3   6   0        6.11       15.39      2.86 o 
  -2   6   0        2.98        1.55      0.52 o 
  -1   6   0       91.20       89.94      2.72 o 
   0   6   0       41.93       49.93      2.28 o 
   1   6   0       16.37       24.47      1.33 o 
   2   6   0       50.81       43.24      1.92 o 
   3   6   0      187.74      205.76     10.00 o 
   4   6   0       69.94       62.84      3.16 o 
   5   6   0      154.56      157.66      8.00 o 
   6   6   0       11.34       21.51      3.43 o 
  -6   7   0        2.01        3.55      4.56 o 
  -5   7   0       53.53       60.85      9.64 o 
  -4   7   0       46.52       39.26      8.03 o 
  -3   7   0       17.03       14.12      3.14 o 
  -2   7   0      582.11      594.50     13.84 o 
  -1   7   0     1369.70     1361.96     29.20 o 
   0   7   0      197.95      196.95      4.96 o 
   1   7   0      102.51      113.26      4.58 o 
   2   7   0       81.72       77.59      2.95 o 
   3   7   0      875.28      834.56     27.09 o 
   4   7   0       68.90       62.59      3.44 o 
   5   7   0        2.76        0.55      1.59 o 
   6   7   0        0.05       -1.12      2.16 o 
  -5   8   0       87.43       76.74     11.66 o 
  -4   8   0       39.79       29.24      7.27 o 
  -3   8   0        1.81        2.24      2.48 o 
  -2   8   0      723.73      719.03     19.41 o 
  -1   8   0      551.03      490.58     11.46 o 
   0   8   0       19.38       20.06      1.36 o 
   1   8   0        1.29        0.85      0.68 o 
   2   8   0      251.04      241.58      6.53 o 
   3   8   0      343.29      312.92     11.67 o 
   4   8   0        4.27        6.06      2.07 o 
   5   8   0       11.89       10.13      5.92 o 
   6   8   0        7.73        2.94      2.76 o 
  -5   9   0        8.90        7.44      6.25 o 
  -4   9   0       12.83       14.20      6.09 o 
  -3   9   0        4.01        1.28      2.69 o 
  -2   9   0       41.97       38.94      2.09 o 
  -1   9   0      197.08      193.11      5.26 o 
   0   9   0       27.18       27.91      1.79 o 
   1   9   0       65.16       61.40      2.31 o 
   2   9   0       54.02       45.69      2.24 o 
   3   9   0      120.59      118.77      5.11 o 
   4   9   0        4.76        5.10      1.66 o 
   5   9   0       23.30       27.92      5.90 o 
  -4  10   0        3.83       -4.06      4.73 o 
  -3  10   0       22.18       19.29      4.46 o 
  -2  10   0      199.91      200.75      6.20 o 
  -1  10   0      165.49      168.59      6.03 o 
   0  10   0        1.50        3.75      0.86 o 
   1  10   0      111.94      113.79      3.57 o 
   2  10   0      120.25      106.95      6.99 o 
   3  10   0        0.05        0.77      1.22 o 
   4  10   0        9.52        8.27      3.90 o 
   5  10   0       32.26       36.36      4.62 o 
  -4  11   0        2.10        1.18      5.24 o 
  -3  11   0        2.33        4.68      2.29 o 
  -2  11   0       19.21       18.79      1.75 o 
  -1  11   0      104.72      110.02      4.62 o 
   0  11   0        0.24        1.50      1.51 o 
   1  11   0      189.30      186.69      7.85 o 
   2  11   0       43.91       43.17      4.54 o 
   3  11   0        3.58        4.52      1.92 o 
   4  11   0       64.64       59.67      4.67 o 
  -3  12   0       22.11       26.71      6.25 o 
  -2  12   0        2.95        3.00      1.30 o 
  -1  12   0        5.85        6.60      1.45 o 
   0  12   0        0.03        1.85      1.05 o 
   1  12   0       16.03       16.77      1.56 o 
   2  12   0       74.57       77.38      6.12 o 
   3  12   0       21.55       22.90      3.39 o 
   4  12   0       11.24       12.66      3.54 o 
  -2  13   0       23.98       24.02      2.79 o 
  -1  13   0       14.17       14.78      1.90 o 
   0  13   0       12.16       15.11      2.00 o 
   1  13   0       21.32       19.11      1.85 o 
   2  13   0        0.92        0.11      1.21 o 
   3  13   0        0.00       -1.50      1.78 o 
  -1  14   0        8.35        8.23      2.48 o 
   0  14   0       15.30       14.32      2.45 o 
   1  14   0        7.56        6.75      1.65 o 
  -2 -13   1        3.36        4.89      1.63 o 
  -1 -13   1        1.23       -0.52      1.07 o 
   0 -13   1       56.39       61.45      7.89 o 
   1 -13   1       21.39       24.91      2.24 o 
   2 -13   1       16.39       20.94      2.14 o 
  -3 -12   1        3.83        0.91      1.81 o 
  -2 -12   1       73.86       71.61      4.23 o 
  -1 -12   1       80.35       79.68      4.18 o 
   0 -12   1        4.19        1.60      1.20 o 
   1 -12   1        2.95        0.64      1.16 o 
   2 -12   1        0.62        1.02      1.34 o 
   3 -12   1       22.87       26.59      4.42 o 
  -4 -11   1       14.37       15.81      2.44 o 
  -3 -11   1       40.31       47.59      5.51 o 
  -2 -11   1       27.48       31.84      3.22 o 
  -1 -11   1        3.15        3.02      1.32 o 
   0 -11   1        0.80        0.03      0.92 o 
   1 -11   1      152.20      148.50      5.52 o 
   2 -11   1      286.63      297.96     11.59 o 
   3 -11   1       49.73       56.22      4.92 o 
   4 -11   1        5.18       -3.04      5.92 o 
  -5 -10   1       12.29       13.46      2.38 o 
  -4 -10   1        0.77        1.40      1.45 o 
  -3 -10   1       20.36       18.70      2.44 o 
  -2 -10   1       81.42       76.89      3.46 o 
  -1 -10   1        8.26        6.46      1.07 o 
   0 -10   1        0.36        0.93      0.78 o 
   1 -10   1       12.60       10.81      1.64 o 
   2 -10   1      120.92      125.60      4.64 o 
   3 -10   1        0.01        1.30      2.65 o 
   4 -10   1       11.60       14.54      6.93 o 
  -5  -9   1       40.20       46.44      5.21 o 
  -4  -9   1       40.31       38.45      3.45 o 
  -3  -9   1       24.06       29.25      2.86 o 
  -2  -9   1        8.08        7.01      1.17 o 
  -1  -9   1       15.56       12.30      1.65 o 
   0  -9   1      247.86      234.83      7.44 o 
   1  -9   1      125.67      123.14      4.35 o 
   2  -9   1        3.62        3.01      0.97 o 
   3  -9   1        2.47        0.26      2.22 o 
   4  -9   1        0.09       -1.18      4.23 o 
   5  -9   1      181.26      199.80     20.28 o 
  -6  -8   1        8.17        7.10      8.28 o 
  -5  -8   1       45.45       55.08      9.91 o 
  -4  -8   1      186.26      189.78     10.50 o 
  -3  -8   1      531.97      503.96     27.23 o 
  -2  -8   1        9.05        7.47      1.41 o 
  -1  -8   1       68.08       68.09      3.93 o 
   0  -8   1      294.07      290.15      7.09 o 
   1  -8   1      276.94      272.43      9.26 o 
   2  -8   1        1.25        1.02      0.73 o 
   3  -8   1       71.32       79.05      7.74 o 
   4  -8   1      155.25      168.53     16.06 o 
   5  -8   1       24.30       35.84      8.62 o 
  -6  -7   1       82.70       96.77     12.76 o 
  -5  -7   1       16.90       14.98      3.26 o 
  -4  -7   1        1.43        0.58      1.02 o 
  -3  -7   1        7.60        9.26      2.29 o 
  -2  -7   1      392.10      377.51     12.72 o 
  -1  -7   1      298.47      293.09      8.77 o 
   0  -7   1      206.23      223.34      6.19 o 
   1  -7   1      281.45      293.89      7.37 o 
   2  -7   1        8.93        7.89      0.91 o 
   3  -7   1        6.22        1.32      2.03 o 
   4  -7   1        1.08        3.25      2.84 o 
   5  -7   1       40.94       60.18      9.47 o 
   6  -7   1       28.11       18.59      6.76 o 
  -6  -6   1       43.85       47.80      5.22 o 
  -5  -6   1        1.02        0.13      1.86 o 
  -4  -6   1       47.10       47.44      4.31 o 
  -3  -6   1      196.08      202.41      8.95 o 
  -2  -6   1       34.86       30.80      1.90 o 
  -1  -6   1      401.23      394.47      8.21 o 
   0  -6   1     1193.17     1194.59     23.00 o 
   1  -6   1       16.38       11.60      1.65 o 
   2  -6   1       14.40       14.05      1.11 o 
   3  -6   1      624.07      635.92     26.42 o 
   4  -6   1      181.11      176.34     12.76 o 
   5  -6   1       13.47        7.78      4.23 o 
   6  -6   1       28.10       23.16      6.76 o 
  -6  -5   1       67.85       77.08      6.35 o 
  -5  -5   1        9.60        3.59      2.20 o 
  -4  -5   1      285.98      275.01      9.73 o 
  -3  -5   1        7.60        5.70      1.22 o 
  -2  -5   1      359.73      353.49     14.11 o 
  -1  -5   1        5.53        2.06      0.66 o 
   0  -5   1       93.99       96.50      2.72 o 
   1  -5   1      216.60      238.10      5.39 o 
   2  -5   1      214.19      189.39      8.16 o 
   3  -5   1      166.19      167.05      8.93 o 
   4  -5   1        7.35        9.76      3.03 o 
   5  -5   1       68.49       68.52      6.84 o 
   6  -5   1       74.88       69.81      9.47 o 
  -6  -4   1        0.36        3.51      2.20 o 
  -5  -4   1        2.29       -0.34      3.13 o 
  -4  -4   1       22.78       23.67      4.14 o 
  -3  -4   1      545.04      529.81     15.46 o 
  -2  -4   1        9.56       15.59      1.22 o 
  -1  -4   1       58.28       60.48      2.03 o 
   0  -4   1      208.14      205.92      4.94 o 
   1  -4   1     1732.08     1636.30     36.91 o 
   2  -4   1      948.53      960.76     24.01 o 
   3  -4   1        0.63        1.31      0.94 o 
   4  -4   1       12.33       10.40      2.78 o 
   5  -4   1      139.40      163.75     10.51 o 
   6  -4   1        5.06        2.20      3.55 o 
  -7  -3   1        7.15        6.93      3.21 o 
  -6  -3   1       18.84       19.61      4.06 o 
  -5  -3   1        0.16        0.27      1.69 o 
  -4  -3   1      360.29      394.01     11.94 o 
  -3  -3   1      609.97      679.71     19.24 o 
  -2  -3   1       38.55       44.37      2.03 o 
  -1  -3   1      410.35      450.81     11.06 o 
   0  -3   1      113.23      117.35      3.24 o 
   1  -3   1      203.13      220.67      4.73 o 
   2  -3   1        9.98       25.37      1.50 o 
   3  -3   1        5.55        5.61      1.16 o 
   4  -3   1      169.05      170.73     12.34 o 
   5  -3   1        0.69        0.96      1.89 o 
   6  -3   1        0.61        1.86      2.87 o 
   7  -3   1       12.03       16.23      5.07 o 
  -7  -2   1       18.09       13.18      4.06 o 
  -6  -2   1      108.41      115.79      9.64 o 
  -5  -2   1      147.94      162.74      9.38 o 
  -4  -2   1        7.56       10.98      1.21 o 
  -3  -2   1       90.99       75.22      2.90 o 
  -2  -2   1       96.59      130.05      4.15 o 
  -1  -2   1      590.33      592.65     14.82 o 
   0  -2   1      316.16      355.98      7.07 o 
   1  -2   1      684.42      683.88     14.21 o 
   2  -2   1      316.18      347.64     11.35 o 
   3  -2   1       21.64       13.81      1.49 o 
   4  -2   1      771.68      825.83     28.81 o 
   5  -2   1      352.97      338.79     16.89 o 
   6  -2   1       48.66       44.12      5.58 o 
   7  -2   1        0.97       -0.51      3.04 o 
  -7  -1   1      132.23      126.78     11.33 o 
  -6  -1   1       32.04       15.38      3.55 o 
  -5  -1   1      448.23      459.40     22.09 o 
  -4  -1   1      529.52      534.39     15.33 o 
  -3  -1   1       13.32       18.99      1.14 o 
  -2  -1   1      148.84      168.62      4.61 o 
  -1  -1   1     4383.50     4754.66    127.97 o 
   0  -1   1     3038.08     3314.27     63.04 o 
   1  -1   1      301.34      319.29      9.57 o 
   2  -1   1       72.20       74.68      3.10 o 
   3  -1   1      155.55      144.34      5.15 o 
   4  -1   1      601.12      611.40     21.42 o 
   5  -1   1       74.82       75.83      5.16 o 
   6  -1   1        0.30        0.00      1.86 o 
   7  -1   1        6.63       14.88      3.89 o 
  -7   0   1       16.67       22.48      5.24 o 
  -6   0   1       82.47       87.90      8.28 o 
  -5   0   1      345.21      296.15     18.93 o 
  -4   0   1        2.52        2.98      0.72 o 
  -3   0   1       87.72      130.57      4.54 o 
  -2   0   1     1294.24     1311.24     30.05 o 
  -1   0   1     4111.14     4372.04    127.23 o 
   0   0   1      937.97     1002.21     21.67 o 
   1   0   1      293.55      351.32     16.49 o 
   2   0   1      794.76      811.29     37.35 o 
   3   0   1      428.12      427.05     21.40 o 
   4   0   1        1.80        2.56      1.94 o 
   5   0   1       34.34       37.04      2.95 o 
   6   0   1       71.15       70.15      5.75 o 
   7   0   1       33.98       38.71      4.90 o 
  -7   1   1       83.23       92.97      9.97 o 
  -6   1   1        0.28        0.51      2.54 o 
  -5   1   1        0.46       -1.69      1.86 o 
  -4   1   1      285.28      288.55      8.15 o 
  -3   1   1     2745.44     2903.01     78.42 o 
  -2   1   1       12.44       12.49      1.32 o 
  -1   1   1      228.20      237.38      7.38 o 
   0   1   1     1054.18     1139.62     26.71 o 
   1   1   1     2518.24     2569.40     79.53 o 
   2   1   1        2.87        1.53      0.57 o 
   3   1   1      731.69      763.23     28.92 o 
   4   1   1        4.79        4.75      1.15 o 
   5   1   1        0.01        0.50      1.00 o 
  -7   2   1       13.98       10.99      4.56 o 
  -6   2   1       37.23       32.96      5.41 o 
  -5   2   1       11.41       10.31      3.21 o 
  -4   2   1      170.30      170.85      7.35 o 
  -3   2   1      490.40      518.47     16.37 o 
  -2   2   1      997.68     1041.47     31.12 o 
  -1   2   1      939.98      970.71     23.80 o 
   0   2   1     2560.84     2725.74     48.86 o 
   1   2   1     1141.59     1167.44     28.63 o 
   2   2   1     3418.58     3531.54    112.24 o 
   3   2   1      278.57      305.15     12.61 o 
   4   2   1      106.45      122.82      7.61 o 
   5   2   1        5.28        7.20      1.75 o 
   6   2   1       36.85       44.12      6.93 o 
  -6   3   1        4.95       -0.85      3.04 o 
  -5   3   1        0.02        0.17      2.20 o 
  -4   3   1      538.65      510.50     20.02 o 
  -3   3   1      182.62      182.38      6.83 o 
  -2   3   1       21.33       22.71      1.34 o 
  -1   3   1       43.12       42.29      1.37 o 
   0   3   1      963.25     1062.70     19.35 o 
   1   3   1     2904.96     2882.63     59.68 o 
   2   3   1      256.18      236.65      6.22 o 
   3   3   1      323.49      351.89      9.36 o 
   4   3   1        6.93        4.46      1.50 o 
   5   3   1       80.18       76.49      5.64 o 
   6   3   1       24.36       25.86      5.75 o 
  -6   4   1       13.00        5.07      4.06 o 
  -5   4   1      105.14      106.83     10.14 o 
  -4   4   1       27.26       25.38      3.74 o 
  -3   4   1      111.36      117.55      5.13 o 
  -2   4   1       49.65       51.41      2.05 o 
  -1   4   1      899.58      912.19     15.94 o 
   0   4   1     3875.83     4108.22     73.63 o 
   1   4   1      571.52      606.09     10.19 o 
   2   4   1       10.40       12.13      0.85 o 
   3   4   1      212.06      213.04      5.85 o 
   4   4   1      226.32      214.18      7.50 o 
   5   4   1      158.80      149.81      6.86 o 
   6   4   1       36.63       41.42      3.60 o 
   7   4   1        3.18        3.21      2.03 o 
  -6   5   1       43.92       36.34      7.44 o 
  -5   5   1      420.39      400.61     27.72 o 
  -4   5   1        2.57        1.92      2.11 o 
  -3   5   1       59.95       61.32      4.72 o 
  -2   5   1      148.55      127.56      4.33 o 
  -1   5   1       23.96       27.35      1.10 o 
   0   5   1      287.18      336.67      6.71 o 
   1   5   1      628.88      717.27     14.95 o 
   2   5   1       74.94       76.08      3.54 o 
   3   5   1       18.17       14.31      1.11 o 
   4   5   1      824.33      833.05     31.11 o 
   5   5   1      257.99      263.90     11.26 o 
   6   5   1        6.95        4.72      2.54 o 
   7   5   1        1.98        0.85      2.03 o 
  -6   6   1       26.86       24.85      6.76 o 
  -5   6   1      218.16      228.87     18.76 o 
  -4   6   1       33.01       28.33      4.66 o 
  -3   6   1        7.07       13.27      3.49 o 
  -2   6   1        7.38        4.26      0.71 o 
  -1   6   1      574.54      575.48     11.13 o 
   0   6   1      572.04      602.89     11.62 o 
   1   6   1       60.20       53.99      1.66 o 
   2   6   1      415.87      401.36      8.96 o 
   3   6   1      722.05      736.08     23.56 o 
   4   6   1        0.09       -0.56      0.56 o 
   5   6   1        0.18        0.24      1.22 o 
   6   6   1        0.17       -1.53      1.53 o 
  -6   7   1       45.52       39.22      8.96 o 
  -5   7   1        7.22        1.52      3.89 o 
  -4   7   1        6.21       12.77      4.02 o 
  -3   7   1      507.72      506.46     23.39 o 
  -2   7   1     1106.38     1068.54     23.60 o 
  -1   7   1      169.70      171.15      4.22 o 
   0   7   1       14.88       16.49      1.11 o 
   1   7   1       38.18       36.96      1.45 o 
   2   7   1      317.00      312.79      8.82 o 
   3   7   1      470.72      461.94     23.28 o 
   4   7   1      117.17      103.89      4.61 o 
   5   7   1        3.26        5.91      1.86 o 
   6   7   1      106.46      141.41      9.29 o 
  -5   8   1       45.39       43.10      9.13 o 
  -4   8   1      243.52      256.91     16.40 o 
  -3   8   1      107.75      113.00      9.83 o 
  -2   8   1       94.99       93.85      4.18 o 
  -1   8   1      192.31      200.38      4.90 o 
   0   8   1      117.34      119.14      3.29 o 
   1   8   1      103.33       98.11      3.83 o 
   2   8   1        5.49        5.48      0.96 o 
   3   8   1        0.89        0.59      1.09 o 
   4   8   1        5.08        4.13      1.19 o 
   5   8   1        4.36        4.85      2.48 o 
   6   8   1       24.73       29.18      4.35 o 
  -5   9   1       11.96        9.80      6.25 o 
  -4   9   1       18.26       24.51      7.27 o 
  -3   9   1       55.06       40.85      6.57 o 
  -2   9   1       28.14       23.89      2.53 o 
  -1   9   1      258.16      263.98      9.97 o 
   0   9   1        8.84        8.92      1.46 o 
   1   9   1      192.30      185.48      5.73 o 
   2   9   1      348.64      326.13      9.21 o 
   3   9   1       55.99       48.78      3.00 o 
   4   9   1        3.39        3.04      1.24 o 
   5   9   1       45.86       55.65      4.57 o 
   6   9   1       83.87      106.22      6.92 o 
  -5  10   1        1.51        2.03      5.92 o 
  -4  10   1       14.43        9.30      6.09 o 
  -3  10   1        1.50        2.21      3.05 o 
  -2  10   1       54.28       58.70      3.07 o 
  -1  10   1      275.84      267.93     12.26 o 
   0  10   1      647.11      610.32     16.75 o 
   1  10   1       91.29       91.93      3.27 o 
   2  10   1       28.02       26.96      1.89 o 
   3  10   1        0.77       -0.39      1.26 o 
   4  10   1       54.16       61.43      8.58 o 
   5  10   1       49.60       55.22      4.97 o 
  -4  11   1        4.08       -0.85      5.58 o 
  -3  11   1        5.69        3.74      3.82 o 
  -2  11   1        0.10       -0.92      1.00 o 
  -1  11   1       25.19       25.95      2.66 o 
   0  11   1        5.74        3.47      1.03 o 
   1  11   1        0.74        0.41      0.82 o 
   2  11   1       60.69       56.27      3.70 o 
   3  11   1       77.29       81.82      5.45 o 
   4  11   1       17.08        8.43      2.09 o 
   5  11   1        0.10       -0.11      1.48 o 
  -3  12   1        0.17       -1.04      2.14 o 
  -2  12   1      109.40      110.02      4.73 o 
  -1  12   1        4.18        5.67      1.43 o 
   0  12   1       17.28       14.55      1.89 o 
   1  12   1       65.16       64.51      2.75 o 
   2  12   1        0.51        1.34      1.34 o 
   3  12   1        0.58        1.55      1.61 o 
   4  12   1       22.85       20.09      3.12 o 
  -2  13   1        1.81        1.80      1.48 o 
  -1  13   1       19.40       17.42      1.88 o 
   0  13   1        0.17       -0.51      1.23 o 
   1  13   1       10.12       10.51      1.71 o 
   2  13   1       55.59       55.12      5.83 o 
   3  13   1       27.26       25.46      3.61 o 
  -1  14   1        0.03        0.08      2.19 o 
   0  14   1       28.17       26.98      2.43 o 
   1  14   1       50.66       53.26      3.83 o 
   2  14   1       29.41       42.22      6.73 o 
  -2 -13   2       28.84       24.73      3.34 o 
  -1 -13   2       45.11       52.72      6.83 o 
   0 -13   2       13.36       14.85      1.99 o 
   1 -13   2        5.27        5.67      1.51 o 
  -3 -12   2       79.03       78.96      6.17 o 
  -2 -12   2       28.96       31.54      2.62 o 
  -1 -12   2       12.29       10.10      2.16 o 
   0 -12   2        9.76        7.43      1.56 o 
   1 -12   2        2.44        0.52      1.11 o 
   2 -12   2       88.07      102.79      4.47 o 
   3 -12   2        6.17        4.34      3.12 o 
  -4 -11   2       14.11       16.37      2.61 o 
  -3 -11   2        0.04        1.46      1.64 o 
  -2 -11   2        0.14        0.28      1.04 o 
  -1 -11   2        1.23        0.02      0.98 o 
   0 -11   2       26.98       30.49      4.44 o 
   1 -11   2       21.39       20.07      1.90 o 
   2 -11   2        0.46        0.94      1.11 o 
   3 -11   2       70.36       66.93     11.61 o 
   4 -11   2        4.45        5.92      6.93 o 
  -4 -10   2        0.10        0.09      1.57 o 
  -3 -10   2        4.25        5.05      2.01 o 
  -2 -10   2       67.93       65.01      4.08 o 
  -1 -10   2       80.57       77.91      3.29 o 
   0 -10   2        0.02        0.02      0.95 o 
   1 -10   2       81.97       78.58      5.51 o 
   2 -10   2       99.41      100.49      3.95 o 
   3 -10   2        5.07        2.93      2.00 o 
   4 -10   2       16.62       23.66      8.11 o 
  -5  -9   2       95.45      106.60      9.82 o 
  -4  -9   2       27.89       32.35      4.12 o 
  -3  -9   2        1.91        2.19      2.07 o 
  -2  -9   2       65.91       54.89      3.23 o 
  -1  -9   2      243.22      242.32      6.60 o 
   0  -9   2      188.04      175.16      6.12 o 
   1  -9   2        5.79        4.00      0.98 o 
   2  -9   2        0.00       -0.29      0.81 o 
   3  -9   2       73.08       79.44      6.22 o 
   5  -9   2      143.41      128.97     15.89 o 
  -5  -8   2      100.53      115.04     10.06 o 
  -4  -8   2       12.84        9.14      2.19 o 
  -3  -8   2       22.76       18.47      3.21 o 
  -2  -8   2      562.25      527.51     19.11 o 
  -1  -8   2      176.56      180.29      8.18 o 
   0  -8   2       19.94       19.19      1.77 o 
   1  -8   2       15.55       18.01      1.61 o 
   2  -8   2      266.70      252.13      8.02 o 
   3  -8   2      179.49      194.62     13.76 o 
   4  -8   2        0.37        0.34      3.55 o 
   5  -8   2       10.35       12.51      5.92 o 
  -6  -7   2       53.93       73.20     12.42 o 
  -5  -7   2        9.83       11.93      2.69 o 
  -4  -7   2       94.53       94.20      5.31 o 
  -3  -7   2        0.60        1.79      2.45 o 
  -2  -7   2       47.40       44.66      2.79 o 
  -1  -7   2        4.32        5.08      0.89 o 
   0  -7   2       61.75       70.42      2.97 o 
   1  -7   2       58.09       58.80      2.28 o 
   2  -7   2       62.79       62.51      2.50 o 
   3  -7   2       76.50       67.02      6.26 o 
   4  -7   2       43.07       44.56      8.37 o 
   5  -7   2        0.35       -1.35      3.21 o 
   6  -7   2       12.95       15.21      6.59 o 
  -6  -6   2       15.27       14.05      3.67 o 
  -5  -6   2       40.65       45.31      5.41 o 
  -4  -6   2       24.73       29.11      2.34 o 
  -3  -6   2        0.87        1.26      1.57 o 
  -2  -6   2      150.12      143.52      5.12 o 
  -1  -6   2        6.00        6.84      0.99 o 
   0  -6   2        1.84        1.24      0.54 o 
   1  -6   2      829.60      766.08     16.52 o 
   2  -6   2      655.91      646.05     15.64 o 
   3  -6   2       27.24       30.90      4.13 o 
   4  -6   2        4.10        2.98      2.33 o 
   5  -6   2       31.23       30.43      6.76 o 
  -6  -5   2       30.20       31.78      5.24 o 
  -5  -5   2        0.18       -0.82      1.72 o 
  -4  -5   2      533.59      530.22     17.80 o 
  -3  -5   2      925.77      878.39     33.63 o 
  -2  -5   2       11.31        9.57      1.14 o 
  -1  -5   2       22.27       26.41      1.18 o 
   0  -5   2      172.42      156.31      3.87 o 
   1  -5   2      897.64      892.42     17.68 o 
   2  -5   2      283.60      286.80      6.14 o 
   3  -5   2        7.39       11.69      2.60 o 
   4  -5   2       41.59       34.53      4.75 o 
   5  -5   2      133.82      147.03     18.26 o 
   6  -5   2       25.74       28.91      6.42 o 
  -6  -4   2        3.89        0.34      2.54 o 
  -5  -4   2       80.39       87.82      6.93 o 
  -4  -4   2        7.38        7.33      1.81 o 
  -3  -4   2       48.28       49.20      2.94 o 
  -2  -4   2       29.78       31.54      1.82 o 
  -1  -4   2      372.49      366.17      7.63 o 
   0  -4   2     1083.30     1132.27     21.95 o 
   1  -4   2        8.96        8.78      0.90 o 
   2  -4   2       86.22       84.74      3.38 o 
   3  -4   2       60.50       72.33      5.27 o 
   4  -4   2       13.58       20.64      3.53 o 
   5  -4   2        5.74        2.30      3.97 o 
   6  -4   2       16.39       21.30      5.24 o 
  -6  -3   2       89.78       96.01      9.13 o 
  -5  -3   2       10.52       12.30      2.89 o 
  -4  -3   2       38.00       33.38      2.70 o 
  -3  -3   2      296.63      291.76      9.06 o 
  -2  -3   2     1385.43     1456.87     35.96 o 
  -1  -3   2       45.90       61.52      2.24 o 
   0  -3   2     1607.99     1569.82     29.91 o 
   1  -3   2       33.19       47.34      1.57 o 
   2  -3   2      284.81      306.81      8.63 o 
   3  -3   2        0.02        0.83      0.72 o 
   4  -3   2      153.22      138.79      8.69 o 
   5  -3   2      297.76      272.93     14.89 o 
   6  -3   2       35.91       27.38      5.07 o 
   7  -3   2        4.91        4.90      3.89 o 
  -6  -2   2       14.48        9.30      3.72 o 
  -5  -2   2        5.46        3.00      2.12 o 
  -4  -2   2       32.58       37.39      2.32 o 
  -3  -2   2       18.67       23.58      1.36 o 
  -2  -2   2      268.58      295.62      8.83 o 
  -1  -2   2      377.03      354.28      8.76 o 
   0  -2   2       88.75       88.93      2.27 o 
   1  -2   2     4867.26     5286.49    104.86 o 
   2  -2   2      206.96      204.40      6.78 o 
   3  -2   2     1759.68     1724.81     51.59 o 
   4  -2   2     1029.54     1001.38     34.85 o 
   5  -2   2       35.87       36.53      8.37 o 
   6  -2   2       38.78       39.14      4.56 o 
   7  -2   2       44.92       45.30      6.42 o 
  -7  -1   2       63.41       80.80      9.30 o 
  -6  -1   2      217.56      215.52     16.23 o 
  -5  -1   2       32.16       23.33      4.39 o 
  -4  -1   2      154.22      148.02      5.28 o 
  -3  -1   2      264.06      244.31      6.68 o 
  -2  -1   2     1116.02     1143.14     31.45 o 
  -1  -1   2       22.50       24.50      1.18 o 
   0  -1   2     1110.23     1175.00     24.17 o 
   1  -1   2    15441.05    15828.93    269.90 o 
   2  -1   2      382.74      394.24     11.02 o 
   3  -1   2      561.90      624.41     19.49 o 
   4  -1   2      244.69      235.02      9.07 o 
   5  -1   2        2.23        1.27      1.05 o 
   6  -1   2      200.46      207.53     11.53 o 
   7  -1   2        2.88        3.55      2.87 o 
  -7   0   2      107.87      118.66     11.83 o 
  -6   0   2       13.44       14.37      4.56 o 
  -5   0   2        0.51        0.68      2.54 o 
  -4   0   2      327.37      342.47     10.44 o 
  -3   0   2      828.62      880.03     22.11 o 
  -2   0   2       12.38       11.94      1.06 o 
  -1   0   2      380.05      412.41     10.37 o 
   0   0   2     1533.88     1638.66     30.88 o 
   1   0   2       63.73       65.80      2.47 o 
   2   0   2      181.58      200.85      6.58 o 
   3   0   2      315.98      312.93     16.79 o 
   4   0   2      567.39      637.09     44.96 o 
   5   0   2       75.00       71.19      5.32 o 
   6   0   2       94.06      104.38      6.13 o 
   7   0   2       38.42       43.44      4.90 o 
  -7   1   2       23.66       22.99      6.09 o 
  -6   1   2       33.16       19.61      5.07 o 
  -5   1   2       94.00      104.97      9.30 o 
  -4   1   2        1.94        1.07      0.79 o 
  -3   1   2       26.77       25.10      1.12 o 
  -2   1   2       45.43       39.67      2.07 o 
  -1   1   2        5.77        4.53      0.73 o 
   0   1   2      578.25      613.27     12.20 o 
   1   1   2     2166.62     2323.47     77.17 o 
   2   1   2      201.87      230.63     13.10 o 
   3   1   2       45.44       55.46      3.44 o 
   4   1   2        5.58       11.24      2.96 o 
   5   1   2      520.88      584.87     28.69 o 
   6   1   2      256.47      314.13     16.77 o 
  -6   2   2       25.83       32.79      5.92 o 
  -5   2   2       99.58       87.56      8.62 o 
  -4   2   2      763.98      725.75     31.57 o 
  -3   2   2      136.29      146.60      5.03 o 
  -2   2   2       74.53       70.70      3.06 o 
  -1   2   2      113.51      111.46      2.88 o 
   0   2   2     5326.52     5517.83    101.65 o 
   1   2   2      418.71      402.45     12.09 o 
   2   2   2       88.90      106.07      4.34 o 
   3   2   2       10.28        7.32      1.94 o 
   4   2   2     1199.82     1232.46     58.34 o 
   5   2   2       75.26       75.19      5.32 o 
   6   2   2       12.19       14.47      4.82 o 
  -6   3   2       66.08       57.30      8.11 o 
  -5   3   2        5.66        5.41      3.04 o 
  -4   3   2       20.39       16.11      2.79 o 
  -3   3   2        3.96        2.21      0.94 o 
  -2   3   2      110.15       96.56      5.67 o 
  -1   3   2     5336.11     5601.54    110.85 o 
   0   3   2      484.79      506.49      8.93 o 
   1   3   2      405.72      414.25      9.64 o 
   2   3   2       40.12       44.14      1.64 o 
   3   3   2        0.23        0.11      0.51 o 
   4   3   2       73.91       66.58      4.71 o 
   5   3   2        5.24        5.84      1.78 o 
   6   3   2       21.54       25.86      4.82 o 
  -6   4   2       22.09       30.26      6.59 o 
  -5   4   2      162.79      151.29     13.18 o 
  -4   4   2        1.77        1.94      1.83 o 
  -3   4   2      272.33      247.34     10.70 o 
  -2   4   2       16.96       11.03      1.18 o 
  -1   4   2      315.08      310.87      6.14 o 
   0   4   2       17.58       25.50      1.20 o 
   1   4   2        7.08       11.84      0.58 o 
   2   4   2        0.28        4.03      0.49 o 
   3   4   2      220.78      253.98      7.17 o 
   4   4   2      275.81      283.31      9.44 o 
   5   4   2      159.35      156.39      5.68 o 
   6   4   2       21.81       20.22      3.44 o 
   7   4   2        6.33        6.25      4.90 o 
  -6   5   2       49.18       57.98      9.13 o 
  -5   5   2       23.22       14.20      4.90 o 
  -4   5   2      169.16      167.89     10.73 o 
  -3   5   2       60.35       61.77      4.63 o 
  -2   5   2       25.41       17.52      1.69 o 
  -1   5   2        0.91        1.35      0.45 o 
   0   5   2      666.11      717.35     13.42 o 
   1   5   2       99.22       97.25      3.53 o 
   2   5   2        7.90        4.39      0.62 o 
   3   5   2      762.72      749.67     20.80 o 
   4   5   2        0.87        1.17      0.84 o 
   5   5   2       69.63       62.23      4.99 o 
   6   5   2       77.00       80.16      5.35 o 
   7   5   2      128.89      144.88     11.66 o 
  -6   6   2        0.88       -2.70      4.06 o 
  -5   6   2        3.38        4.23      4.06 o 
  -4   6   2       16.88       13.49      3.53 o 
  -3   6   2      104.58      109.55      9.47 o 
  -2   6   2      277.22      288.38      6.83 o 
  -1   6   2       51.17       56.37      1.80 o 
   0   6   2       89.58       84.23      2.26 o 
   1   6   2     2227.04     2394.33     43.16 o 
   2   6   2     1445.91     1446.85     35.57 o 
   3   6   2      169.99      168.51      5.51 o 
   4   6   2      129.51      126.60      6.30 o 
   5   6   2        7.45        5.01      1.49 o 
   6   6   2       48.64       51.51      9.55 o 
   7   6   2        0.07       -0.68      1.27 o 
  -6   7   2        1.27        1.18      5.24 o 
  -5   7   2       33.49       42.26      8.45 o 
  -4   7   2      325.63      361.79     20.02 o 
  -3   7   2      171.71      169.18     11.34 o 
  -2   7   2        6.68        2.87      0.88 o 
  -1   7   2      389.64      376.36      8.09 o 
   0   7   2      133.60      118.30      3.11 o 
   1   7   2        1.08        0.95      0.48 o 
   2   7   2       27.86       39.30      2.55 o 
   3   7   2        0.33        0.33      0.74 o 
   4   7   2      342.22      336.98     10.26 o 
   5   7   2       21.67       21.52      2.20 o 
   6   7   2        5.27        6.81      1.76 o 
  -5   8   2       58.06       60.01     10.31 o 
  -4   8   2       27.68       22.14      6.76 o 
  -3   8   2       12.68       16.05      4.42 o 
  -2   8   2       50.12       44.81      2.39 o 
  -1   8   2        2.69        1.79      0.70 o 
   0   8   2        1.98        3.36      0.64 o 
   1   8   2       67.97       63.11      2.30 o 
   2   8   2        9.54        7.12      1.07 o 
   3   8   2        0.47        0.31      1.01 o 
   4   8   2      291.55      287.97      9.27 o 
   5   8   2       54.73       62.32      4.33 o 
   6   8   2       51.59       57.85      4.26 o 
  -5   9   2       26.04       29.75      8.62 o 
  -4   9   2      126.30      129.14     15.04 o 
  -3   9   2        0.16        2.28      3.28 o 
  -2   9   2       40.72       40.79      3.33 o 
  -1   9   2      243.07      217.62      5.68 o 
   0   9   2        2.32        2.03      0.79 o 
   1   9   2       56.16       51.83      2.01 o 
   2   9   2        0.00        0.44      0.77 o 
   3   9   2      107.94      109.38      5.31 o 
   4   9   2      152.67      162.78      7.70 o 
   5   9   2        6.68        9.39      3.07 o 
   6   9   2        0.02        0.07      2.43 o 
  -5  10   2       14.55       17.58      7.78 o 
  -4  10   2       46.53       41.41      9.80 o 
  -3  10   2        0.27        0.68      2.87 o 
  -2  10   2       65.86       68.15      2.90 o 
  -1  10   2      778.91      765.86     20.83 o 
   0  10   2      240.85      233.87      6.25 o 
   1  10   2        9.71        9.31      1.02 o 
   2  10   2      101.53       91.00      4.32 o 
   3  10   2       12.08       18.11      2.45 o 
   4  10   2       25.27       29.25      5.14 o 
   5  10   2       39.64       47.99      8.20 o 
  -4  11   2       32.45       31.27      9.64 o 
  -3  11   2      122.25      140.21     10.21 o 
  -2  11   2       52.75       51.56      3.64 o 
  -1  11   2       41.56       42.77      3.94 o 
   0  11   2        0.22       -0.20      0.71 o 
   1  11   2       18.55       13.82      1.28 o 
   2  11   2       23.01       22.23      2.26 o 
   3  11   2       21.57       26.11      4.84 o 
   4  11   2        0.42        2.07      1.47 o 
   5  11   2        6.71        7.67      3.37 o 
  -3  12   2        3.48        4.23      2.41 o 
  -2  12   2        4.34        3.81      1.58 o 
  -1  12   2       36.55       31.98      2.35 o 
   0  12   2       46.95       49.68      2.54 o 
   1  12   2        3.46        3.88      1.08 o 
   2  12   2      177.04      164.20     10.69 o 
   3  12   2        5.81        6.21      2.18 o 
   4  12   2        0.18        1.27      1.54 o 
  -3  13   2       10.15        9.35      3.44 o 
  -2  13   2        5.87        3.31      1.41 o 
  -1  13   2        4.35        4.99      1.45 o 
   0  13   2       46.71       52.52      3.08 o 
   1  13   2      102.73      110.69      6.13 o 
   2  13   2       48.59       51.02      3.68 o 
   3  13   2        7.43        8.60      4.15 o 
   4  13   2        2.93        3.15      2.22 o 
  -1  14   2       18.53       23.03      2.49 o 
   0  14   2       84.12       91.30      8.08 o 
   1  14   2       19.29       24.39      2.01 o 
   2  14   2       12.42        9.97      2.29 o 
   0 -13   3       27.51       27.84      2.74 o 
  -2 -12   3        1.46        1.50      1.46 o 
  -1 -12   3        1.15        2.15      1.59 o 
   0 -12   3        8.27        9.48      1.69 o 
   1 -12   3        2.32        3.36      1.64 o 
   2 -12   3       25.82       23.88      2.18 o 
  -3 -11   3        0.10        1.51      1.72 o 
  -2 -11   3        7.18        2.94      1.49 o 
  -1 -11   3        3.23       -0.54      1.20 o 
   0 -11   3        5.78        4.46      2.14 o 
   1 -11   3        0.01       -1.00      1.00 o 
   2 -11   3       55.58       50.17      4.17 o 
   3 -11   3       44.27       45.81      4.83 o 
  -4 -10   3        6.19        3.72      2.09 o 
  -3 -10   3        0.90        2.04      3.27 o 
  -2 -10   3        0.80       -0.43      1.08 o 
  -1 -10   3       95.63       99.72      5.19 o 
   0 -10   3        4.39        3.66      1.29 o 
   1 -10   3       30.84       32.80      3.67 o 
   2 -10   3        4.21        2.95      1.24 o 
   3 -10   3      137.67      149.51      7.59 o 
   4 -10   3       37.71       43.61      9.97 o 
  -4  -9   3        0.10       -0.54      1.57 o 
  -3  -9   3       59.31       65.95      7.18 o 
  -2  -9   3      383.79      365.02     14.93 o 
  -1  -9   3       79.44       75.87      3.18 o 
   0  -9   3       53.69       45.37      2.49 o 
   1  -9   3        9.67        7.54      1.21 o 
   2  -9   3      100.20      104.96      3.94 o 
   3  -9   3       74.81       81.90      5.17 o 
   4  -9   3       65.72       78.22      9.50 o 
   5  -9   3        0.98       -2.70      4.39 o 
  -5  -8   3       20.36       20.26      5.11 o 
  -4  -8   3        2.25        3.65      1.56 o 
  -3  -8   3        4.09        4.20      2.20 o 
  -2  -8   3        3.33        2.70      1.22 o 
  -1  -8   3       41.14       38.50      3.02 o 
   0  -8   3      118.24      108.17      4.46 o 
   1  -8   3       95.76       96.47      3.53 o 
   2  -8   3       22.21       26.84      1.70 o 
   3  -8   3       10.26       10.66      3.19 o 
   4  -8   3       10.58        4.95      3.84 o 
   5  -8   3       16.76       10.48      5.58 o 
  -5  -7   3       71.25       94.06     17.03 o 
  -4  -7   3        0.38       -0.26      1.66 o 
  -3  -7   3       13.36        6.87      2.30 o 
  -2  -7   3       82.55       85.31      3.93 o 
  -1  -7   3        6.86        4.59      0.97 o 
   0  -7   3      121.49      117.60      3.41 o 
   1  -7   3      497.61      464.67     10.64 o 
   2  -7   3      221.76      220.74      6.63 o 
   3  -7   3        2.38        1.32      2.64 o 
   4  -7   3       43.59       22.68      5.15 o 
   5  -7   3       41.61       34.15      7.78 o 
   6  -7   3      159.05      187.80     18.09 o 
  -6  -6   3        0.22        1.01      3.21 o 
  -5  -6   3       22.23       26.98      4.45 o 
  -4  -6   3      178.00      164.75     11.01 o 
  -3  -6   3      569.26      487.59     26.68 o 
  -2  -6   3       74.06       71.88      3.36 o 
  -1  -6   3       52.20       48.90      2.76 o 
   0  -6   3       29.70       23.68      1.43 o 
   1  -6   3      208.22      202.65      4.95 o 
   2  -6   3       35.20       40.47      1.87 o 
   3  -6   3       49.57       59.00      5.63 o 
   4  -6   3       25.43       23.36      4.23 o 
   5  -6   3       45.09       37.19      7.27 o 
   6  -6   3        8.32        8.79      5.41 o 
  -6  -5   3       10.91       19.10      4.73 o 
  -5  -5   3      160.47      162.50     10.88 o 
  -4  -5   3       21.98       16.38      6.17 o 
  -3  -5   3        0.04        0.39      2.80 o 
  -2  -5   3      325.99      287.02     11.97 o 
  -1  -5   3       67.23       66.28      2.25 o 
   0  -5   3      103.35      100.46      3.01 o 
   1  -5   3       44.38       46.98      2.18 o 
   2  -5   3      106.35       93.95      2.71 o 
   3  -5   3      417.32      438.76     19.32 o 
   4  -5   3       10.33       17.65      4.57 o 
   5  -5   3        2.63        2.37      2.87 o 
   6  -5   3        0.02        1.01      3.55 o 
  -6  -4   3       40.26       38.03      6.25 o 
  -5  -4   3        0.02        2.62      2.39 o 
  -4  -4   3       26.44       14.32      4.56 o 
  -3  -4   3       45.05       52.46      4.21 o 
  -2  -4   3      851.64      814.82     22.02 o 
  -1  -4   3        4.65        3.97      0.63 o 
   0  -4   3       21.51       15.96      1.06 o 
   1  -4   3      128.27      142.77      3.60 o 
   2  -4   3       94.15       96.61      3.35 o 
   3  -4   3       62.85       61.12      4.97 o 
   4  -4   3      146.01      135.86      9.38 o 
   5  -4   3        0.64        0.53      2.17 o 
   6  -4   3       60.40       50.03      7.44 o 
  -6  -3   3       18.36       21.64      5.07 o 
  -5  -3   3       12.91       13.29      3.22 o 
  -4  -3   3      352.70      342.53     18.14 o 
  -3  -3   3       98.86      130.19      5.55 o 
  -2  -3   3      300.51      302.20      9.08 o 
  -1  -3   3       83.79       66.29      2.33 o 
   0  -3   3      255.29      262.05      6.32 o 
   1  -3   3        1.71        3.57      0.62 o 
   2  -3   3     1402.20     1455.90     35.77 o 
   3  -3   3       28.00       31.41      3.89 o 
   4  -3   3       44.08       43.80      4.68 o 
   5  -3   3       18.23       15.12      3.37 o 
   6  -3   3       58.22       54.60      6.93 o 
   7  -3   3       64.89       64.23      8.28 o 
  -6  -2   3        2.74        5.24      3.72 o 
  -5  -2   3        3.29        2.54      2.70 o 
  -4  -2   3        2.38        7.58      0.95 o 
  -3  -2   3     1167.09     1173.90     29.92 o 
  -2  -2   3     1205.93     1273.64     31.59 o 
  -1  -2   3       77.65       83.58      2.18 o 
   0  -2   3       22.42       22.29      1.03 o 
   1  -2   3     1728.56     1647.58     32.86 o 
   2  -2   3     1934.82     1979.38     52.85 o 
   3  -2   3        7.11        7.56      1.38 o 
   4  -2   3       33.22       34.08      3.78 o 
   5  -2   3      269.29      269.08     14.46 o 
   6  -2   3      125.43      131.34     10.82 o 
   7  -2   3        2.02        0.85      3.04 o 
  -6  -1   3        3.89        3.21      3.55 o 
  -5  -1   3       31.38       40.91      6.25 o 
  -4  -1   3      732.67      675.94     32.41 o 
  -3  -1   3       29.79       22.87      1.34 o 
  -2  -1   3      416.91      527.23     15.15 o 
  -1  -1   3      774.89      839.20     15.27 o 
   0  -1   3      976.77      993.77     19.08 o 
   1  -1   3     6911.71     7184.95    157.59 o 
   2  -1   3     1669.51     1892.50     52.28 o 
   3  -1   3       36.47       51.41      2.78 o 
   4  -1   3        7.34        5.28      0.96 o 
   5  -1   3        0.24        0.25      1.48 o 
   6  -1   3        0.36        0.68      2.03 o 
   7  -1   3        1.27        4.39      2.70 o 
  -6   0   3      105.05      132.35     12.34 o 
  -5   0   3        6.25        9.80      4.06 o 
  -4   0   3       19.37       19.71      3.23 o 
  -2   0   3     2062.26     2345.60     63.97 o 
  -1   0   3      296.27      341.95      6.88 o 
   0   0   3       72.26       94.27      3.22 o 
   1   0   3    12146.17    12024.47    228.94 o 
   2   0   3        6.09        1.79      0.83 o 
   3   0   3      181.96      188.77      9.82 o 
   4   0   3      357.61      366.27     15.45 o 
   5   0   3      341.35      324.82     12.57 o 
   6   0   3       73.97       85.52      5.15 o 
   7   0   3        8.18        7.10      2.70 o 
  -6   1   3        5.09        6.25      4.23 o 
  -5   1   3      295.95      253.55     18.76 o 
  -4   1   3      448.14      407.04     26.54 o 
  -3   1   3       50.95       46.12      1.80 o 
  -2   1   3       95.47      105.85      3.16 o 
  -1   1   3     1180.73     1286.55     31.86 o 
   0   1   3     4586.40     4773.00     89.79 o 
   1   1   3     1146.25     1287.88     30.44 o 
   2   1   3      409.29      416.27     13.15 o 
   3   1   3       60.56       62.24      3.66 o 
   4   1   3     1692.07     1771.69     80.04 o 
   5   1   3      767.15      795.69     38.00 o 
   6   1   3       74.90       95.07      6.57 o 
  -6   2   3       99.16       77.59      9.80 o 
  -5   2   3      112.48      106.83     10.31 o 
  -4   2   3       35.50       34.48      5.41 o 
  -3   2   3       85.94       87.93      3.09 o 
  -2   2   3      365.53      359.30      9.16 o 
  -1   2   3       57.88       45.81      1.35 o 
   0   2   3       19.71       24.29      0.89 o 
   1   2   3      114.64      116.83      3.20 o 
   2   2   3     1206.23     1188.23     32.03 o 
   3   2   3      276.20      278.17     11.82 o 
   4   2   3        4.16        2.74      1.24 o 
   5   2   3        8.08        8.51      1.91 o 
   6   2   3       14.13       12.98      2.55 o 
  -6   3   3        4.23       10.14      4.73 o 
  -5   3   3       18.83       10.82      4.56 o 
  -4   3   3        0.69        1.18      2.54 o 
  -3   3   3      508.19      470.08     13.33 o 
  -2   3   3        5.66       13.86      1.25 o 
  -1   3   3       84.38       97.12      2.34 o 
   0   3   3       97.71      112.80      3.42 o 
   1   3   3     3020.65     3118.31     61.39 o 
   2   3   3       88.90      109.75      3.64 o 
   3   3   3      179.32      203.39      8.15 o 
   4   3   3       35.02       34.85      3.17 o 
   5   3   3      513.74      502.19     25.41 o 
   6   3   3      179.37      192.93     11.41 o 
   7   3   3       84.65      111.90     12.68 o 
  -6   4   3        3.85        6.42      4.56 o 
  -5   4   3      159.34      148.58     13.69 o 
  -4   4   3      960.90      963.67     58.32 o 
  -3   4   3        1.13        4.00      1.46 o 
  -2   4   3        7.79        3.71      0.97 o 
  -1   4   3      614.10      655.52     12.29 o 
   0   4   3       61.95       71.48      1.70 o 
   1   4   3      154.33      198.08      3.90 o 
   2   4   3      331.94      319.98      9.43 o 
   3   4   3      148.47      142.27      5.22 o 
   4   4   3       20.67       26.12      1.41 o 
   5   4   3      143.44      149.67      5.48 o 
   6   4   3      145.52      144.19     14.37 o 
   7   4   3      116.44      143.68     15.55 o 
  -6   5   3       50.75       57.98      9.64 o 
  -5   5   3       21.35       17.58      5.41 o 
  -4   5   3      590.73      519.95     34.48 o 
  -3   5   3      109.85      105.59      6.08 o 
  -2   5   3        1.80        3.74      0.89 o 
  -1   5   3      437.06      535.32     10.25 o 
   0   5   3     2868.94     3000.18     54.28 o 
   1   5   3     2761.54     2965.05     53.22 o 
   2   5   3       43.89       48.77      1.96 o 
   3   5   3       76.77       83.17      4.37 o 
   4   5   3       15.38       15.97      1.51 o 
   5   5   3       90.32       82.51      4.11 o 
   6   5   3       33.20       33.38      3.11 o 
   7   5   3        3.48        3.13      2.62 o 
  -6   6   3        7.38        5.75      5.58 o 
  -5   6   3       19.49       22.48      6.42 o 
  -4   6   3      108.97       92.80     10.82 o 
  -3   6   3        2.20        8.32      2.18 o 
  -2   6   3       54.28       53.88      2.26 o 
  -1   6   3      716.63      716.68     12.99 o 
   0   6   3     2604.57     2739.94     49.53 o 
   1   6   3      182.30      190.30      3.89 o 
   2   6   3       10.74        5.11      0.71 o 
   3   6   3       91.78      102.17      3.76 o 
   4   6   3      916.31      907.12     33.97 o 
   5   6   3       14.58        8.90      1.73 o 
   6   6   3       18.80       27.89      6.59 o 
   7   6   3        7.03        8.42      2.20 o 
  -6   7   3       13.16        5.07      5.75 o 
  -5   7   3        9.01        5.07      5.07 o 
  -4   7   3       28.89       25.86      6.76 o 
  -3   7   3      328.90      315.99     17.63 o 
  -2   7   3       99.38       96.89      3.17 o 
  -1   7   3       14.35       11.35      0.95 o 
   0   7   3      141.17      137.05      3.62 o 
   1   7   3      500.35      515.22     10.43 o 
   2   7   3        0.16        1.68      0.63 o 
   3   7   3       24.79       23.83      2.12 o 
   4   7   3       78.45       81.62      4.93 o 
   5   7   3       10.63        7.54      2.09 o 
   6   7   3        0.27        0.03      2.70 o 
  -5   8   3        6.77       12.34      6.59 o 
  -4   8   3        0.06        0.00      4.23 o 
  -3   8   3        3.97       -0.23      2.70 o 
  -2   8   3      129.86      129.02      5.48 o 
  -1   8   3      217.72      217.51      5.50 o 
   0   8   3       26.61       25.59      1.56 o 
   1   8   3      236.78      254.90      5.73 o 
   2   8   3      111.01      111.30      4.39 o 
   3   8   3     1569.47     1471.14     45.96 o 
   4   8   3      358.30      363.95     15.40 o 
   5   8   3        1.00       -1.40      1.40 o 
   6   8   3        8.76        8.12      2.71 o 
  -5   9   3        6.42       12.00      7.10 o 
  -4   9   3       10.12        5.58      5.24 o 
  -3   9   3       45.95       44.00      6.66 o 
  -2   9   3      111.58      118.56      4.13 o 
  -1   9   3      413.36      372.46      8.79 o 
   0   9   3       50.03       51.84      2.06 o 
   1   9   3      129.81      128.97      4.28 o 
   2   9   3       38.12       40.52      2.10 o 
   3   9   3      124.18      144.24      6.28 o 
   4   9   3        1.59        0.23      1.14 o 
   5   9   3        1.42        0.17      1.72 o 
   6   9   3       10.66        8.99      3.47 o 
  -4  10   3       10.84       20.28      7.61 o 
  -3  10   3        0.48        0.11      2.44 o 
  -2  10   3        1.72        1.87      1.05 o 
  -1  10   3       15.50       10.70      1.79 o 
   0  10   3      129.39      123.33      4.05 o 
   1  10   3        0.23       -0.54      0.58 o 
   2  10   3        1.47        1.48      0.92 o 
   3  10   3       51.39       52.52      3.88 o 
   4  10   3      160.99      149.01      7.32 o 
   5  10   3       15.69       18.88      3.78 o 
   6  10   3        5.64        2.70      5.92 o 
  -4  11   3       35.97       44.12     10.99 o 
  -3  11   3       17.58       20.91      4.67 o 
  -2  11   3        0.03       -0.63      1.11 o 
  -1  11   3       87.07       94.35      3.98 o 
   0  11   3       13.81        9.67      1.29 o 
   1  11   3        2.23        0.90      0.76 o 
   2  11   3        8.49        5.42      1.21 o 
   3  11   3       10.43        9.60      2.16 o 
   4  11   3       51.87       53.79      5.55 o 
   5  11   3       84.44       84.98     10.73 o 
  -3  12   3        0.06        2.31      2.28 o 
  -2  12   3       18.81       15.91      2.10 o 
  -1  12   3        3.69        2.18      2.16 o 
   0  12   3        1.81       17.25      2.66 o 
   1  12   3       28.88       33.05      3.19 o 
   2  12   3       29.44       29.64      2.29 o 
   3  12   3       56.17       59.22      4.79 o 
   4  12   3       25.87       31.73      3.81 o 
   5  12   3        0.09       -4.06      5.75 o 
  -3  13   3        6.31        4.38      3.16 o 
  -2  13   3       40.03       45.38      3.22 o 
  -1  13   3      237.54      254.28      8.82 o 
   0  13   3       19.71       21.29      2.13 o 
   1  13   3       60.51       59.09      3.20 o 
   2  13   3       16.88       18.94      2.55 o 
   3  13   3       31.50       39.43      4.79 o 
   4  13   3       15.60       15.41      3.03 o 
  -2  14   3       15.41       14.46      2.44 o 
  -1  14   3       72.13       81.25      6.32 o 
   0  14   3       12.28        8.64      1.69 o 
   1  14   3        3.74        5.39      1.24 o 
   2  14   3       10.57        7.66      2.16 o 
   3  14   3        2.61        5.26      2.37 o 
   0  15   3       33.50       26.37      7.78 o 
   1  15   3       18.74       14.30      4.16 o 
  -1 -12   4        0.64        0.73      1.37 o 
   0 -12   4       19.72       20.17      3.40 o 
   1 -12   4        5.62        3.81      1.42 o 
   2 -12   4        5.85        5.83      2.17 o 
  -3 -11   4        0.75        1.02      2.59 o 
  -2 -11   4       63.02       64.91      4.75 o 
  -1 -11   4        1.64        0.92      1.31 o 
   0 -11   4       38.17       41.10      3.77 o 
   1 -11   4        1.62        0.03      1.13 o 
   2 -11   4       92.46      108.20      5.83 o 
   3 -11   4      157.42      170.91      9.75 o 
  -3 -10   4       15.85       15.42      4.58 o 
  -2 -10   4      125.51      140.19     15.88 o 
  -1 -10   4       97.97      104.30      5.87 o 
   0 -10   4        7.89        4.54      1.93 o 
   1 -10   4       83.52       74.76      5.50 o 
   2 -10   4       72.14       82.55      3.78 o 
   3 -10   4        0.07       -0.18      2.08 o 
   4 -10   4        0.06        1.70      4.45 o 
  -4  -9   4       71.61       85.60     10.10 o 
  -3  -9   4        5.76        8.66      3.48 o 
  -2  -9   4      100.71       87.70      4.88 o 
  -1  -9   4      226.83      210.64     14.40 o 
   0  -9   4       36.33       34.91      2.44 o 
   1  -9   4        3.16        2.03      0.99 o 
   2  -9   4        0.25       -0.27      0.85 o 
   3  -9   4       78.81       72.91      5.02 o 
   4  -9   4        3.97        2.58      4.17 o 
  -5  -8   4       39.41       44.86      3.92 o 
  -4  -8   4       42.57       43.59     10.73 o 
  -3  -8   4        0.33       -0.92      2.70 o 
  -2  -8   4       53.34       47.31      3.06 o 
  -1  -8   4       73.42       74.57      3.07 o 
   0  -8   4        8.30        8.26      1.21 o 
   1  -8   4      194.90      202.49      6.04 o 
   2  -8   4        4.66        2.27      1.21 o 
   3  -8   4        5.54        0.41      2.34 o 
   4  -8   4       58.43       66.05      8.54 o 
   5  -8   4      165.65      183.74     18.59 o 
  -5  -7   4       35.00       32.37      3.88 o 
  -4  -7   4       26.32       24.61      4.65 o 
  -3  -7   4       19.60       15.53      3.19 o 
  -2  -7   4       84.31       85.06      4.06 o 
  -1  -7   4       97.02       92.66      3.36 o 
   0  -7   4      139.18      131.86      4.30 o 
   1  -7   4      348.91      326.01      8.62 o 
   2  -7   4      213.50      205.53      6.02 o 
   3  -7   4       33.79       29.69      5.59 o 
   4  -7   4       45.79       42.25      6.76 o 
   5  -7   4      107.02      144.86     15.21 o 
  -5  -6   4       23.14       30.39      2.88 o 
  -4  -6   4        3.29        6.53      6.25 o 
  -3  -6   4      304.67      271.36     13.17 o 
  -2  -6   4      438.21      409.05     16.80 o 
  -1  -6   4      150.94      126.75      4.01 o 
   0  -6   4       50.90       56.33      2.82 o 
   1  -6   4        1.53        2.05      0.73 o 
   2  -6   4      287.51      273.20      7.22 o 
   3  -6   4      181.83      200.90     11.50 o 
   4  -6   4       10.26        1.37      2.60 o 
   5  -6   4       10.43        7.61      4.39 o 
   6  -6   4       15.09       11.49      5.75 o 
  -6  -5   4       63.79       72.01      8.79 o 
  -5  -5   4        2.01        2.67      1.72 o 
  -4  -5   4        4.56        4.35      2.61 o 
  -3  -5   4        3.51        2.14      1.90 o 
  -2  -5   4       17.18       19.11      3.35 o 
  -1  -5   4       77.79       72.82      2.56 o 
   0  -5   4        0.02       -0.18      0.57 o 
   1  -5   4      317.13      328.85      8.08 o 
   2  -5   4       86.83       84.57      2.87 o 
   3  -5   4       23.06       20.58      4.83 o 
   4  -5   4        0.03       -1.59      1.92 o 
   5  -5   4        7.13        4.06      3.55 o 
   6  -5   4       49.30       68.46      9.47 o 
  -6  -4   4        0.10        1.18      3.38 o 
  -5  -4   4       97.00       86.88      9.47 o 
  -4  -4   4       14.39       14.30      3.41 o 
  -3  -4   4        4.18        6.45      1.44 o 
  -2  -4   4        0.16       -0.43      0.77 o 
  -1  -4   4      138.90      143.55      4.09 o 
   0  -4   4       29.15       30.61      1.56 o 
   1  -4   4      425.89      407.22     11.00 o 
   2  -4   4       99.81       93.54      2.36 o 
   3  -4   4        1.73       -0.18      1.60 o 
   4  -4   4        8.24       12.19      3.28 o 
   5  -4   4        5.18        5.58      3.38 o 
   6  -4   4      185.04      198.79     16.57 o 
  -6  -3   4       44.22       40.91      6.76 o 
  -5  -3   4      148.95      154.67     13.35 o 
  -4  -3   4       26.72       26.86      4.25 o 
  -3  -3   4      418.19      400.68     24.86 o 
  -2  -3   4      110.04      106.35      4.15 o 
  -1  -3   4       43.27       45.23      1.60 o 
   0  -3   4      685.85      639.14     12.96 o 
   1  -3   4      983.76      951.33     18.86 o 
   2  -3   4      123.87      152.90      5.44 o 
   3  -3   4       16.70       16.55      2.90 o 
   4  -3   4      140.02      143.93     16.31 o 
   5  -3   4      591.93      614.82     51.98 o 
   6  -3   4      106.07       97.36      9.97 o 
   7  -3   4       13.48       12.00      4.73 o 
  -6  -2   4        0.13       -2.54      3.21 o 
  -5  -2   4      141.63      145.20     12.85 o 
  -4  -2   4      424.81      395.08     15.66 o 
  -3  -2   4      758.60      756.28     31.28 o 
  -2  -2   4        0.01       -0.55      0.55 o 
  -1  -2   4      625.07      624.04     12.49 o 
   0  -2   4      461.09      433.22      8.98 o 
   1  -2   4     3221.00     3293.99     62.26 o 
   2  -2   4      437.64      466.89     12.39 o 
   3  -2   4       28.22       24.23      2.36 o 
   4  -2   4      149.92      131.51     10.48 o 
   5  -2   4       57.93       52.37      9.80 o 
   6  -2   4        0.16       -0.51      2.20 o 
   7  -2   4       24.90       27.89      5.41 o 
  -6  -1   4      166.88      198.45     16.90 o 
  -5  -1   4        0.29        1.18      3.21 o 
  -4  -1   4       63.22       66.87      5.36 o 
  -3  -1   4      200.80      208.87      7.92 o 
  -2  -1   4      959.16      921.35     25.34 o 
  -1  -1   4      190.63      234.16      5.39 o 
   0  -1   4      519.87      541.01     12.92 o 
   1  -1   4      261.19      269.09      5.90 o 
   2  -1   4     1073.33     1185.44     29.85 o 
   3  -1   4      248.94      265.24     10.59 o 
   4  -1   4      256.32      252.48     10.24 o 
   5  -1   4        0.39       -0.51      1.69 o 
   6  -1   4       12.47       15.55      3.72 o 
   7  -1   4        1.64        1.69      2.87 o 
  -6   0   4       40.22       30.76      6.93 o 
  -5   0   4       58.84       69.98      8.79 o 
  -4   0   4       10.43       10.13      2.11 o 
  -3   0   4      238.96      230.48      7.20 o 
  -2   0   4      973.98      998.84     28.23 o 
  -1   0   4     1812.60     1830.03     34.73 o 
   0   0   4     1514.25     1566.28     29.88 o 
   1   0   4       33.37       38.39      1.15 o 
   2   0   4      199.50      203.64      9.00 o 
   3   0   4      716.16      731.88     25.76 o 
   4   0   4     1450.10     1470.22     71.76 o 
   5   0   4       17.99       13.23      2.54 o 
   6   0   4        9.73        6.25      2.37 o 
   7   0   4      114.38      134.55     10.31 o 
  -6   1   4      109.87      125.93     13.02 o 
  -5   1   4        1.46        0.51      2.87 o 
  -4   1   4       12.96       12.14      1.56 o 
  -3   1   4      327.79      319.00     10.77 o 
  -2   1   4     1042.80     1012.64     26.95 o 
  -1   1   4       85.40       81.03      2.60 o 
   0   1   4     1154.12     1214.85     21.90 o 
   1   1   4      231.65      207.98      4.88 o 
   2   1   4      112.61      100.49      4.21 o 
   3   1   4      396.70      373.22     12.32 o 
   4   1   4      153.52      154.56      6.39 o 
   5   1   4      152.65      159.08      5.82 o 
   6   1   4        0.12        0.34      1.69 o 
  -6   2   4       19.14       14.71      6.09 o 
  -5   2   4       12.89        2.54      3.89 o 
  -4   2   4        9.88       14.20      1.72 o 
  -3   2   4      614.30      559.77     15.94 o 
  -2   2   4      103.99      106.99      4.41 o 
  -1   2   4      300.31      323.26      6.69 o 
   0   2   4     2561.95     2587.02     50.86 o 
   1   2   4     2140.16     2082.34     38.96 o 
   2   2   4      114.26      114.54      4.03 o 
   3   2   4      349.61      339.11     10.06 o 
   4   2   4       11.86       12.97      1.07 o 
   5   2   4       81.07       92.49      4.51 o 
   6   2   4       92.51       91.11     10.14 o 
   7   2   4       13.74       13.02      4.56 o 
  -6   3   4        1.27        3.55      4.73 o 
  -5   3   4       85.51       62.20      8.79 o 
  -4   3   4      197.38      202.34     16.23 o 
  -3   3   4      229.85      224.14      7.78 o 
  -2   3   4       39.19       44.73      1.96 o 
  -1   3   4       30.59       40.63      1.64 o 
   0   3   4       71.01       69.18      1.95 o 
   1   3   4       44.57       52.27      1.44 o 
   2   3   4      505.91      454.27     14.34 o 
   3   3   4       13.92       16.03      1.71 o 
   4   3   4       70.38       56.64      2.78 o 
   5   3   4       17.89       17.46      1.77 o 
   6   3   4       14.85       13.52      4.23 o 
   7   3   4       25.37       33.98      6.76 o 
  -6   4   4       74.99       71.67     10.82 o 
  -5   4   4       93.11       88.07     10.82 o 
  -4   4   4       38.46       32.62      6.42 o 
  -3   4   4       15.72       12.57      1.89 o 
  -2   4   4      355.16      352.77     10.04 o 
  -1   4   4        9.63        4.66      0.52 o 
   0   4   4      796.40      750.72     14.81 o 
   1   4   4       19.45       12.55      0.63 o 
   2   4   4      928.32      998.51     24.59 o 
   3   4   4       12.75       18.43      1.64 o 
   4   4   4      555.69      554.85     17.67 o 
   5   4   4      286.56      295.17     10.03 o 
   6   4   4      212.60      223.13     19.95 o 
   7   4   4       19.99       13.86      5.24 o 
  -6   5   4        4.61        4.06      5.24 o 
  -5   5   4      212.90      219.24     19.10 o 
  -4   5   4      461.23      451.49     31.44 o 
  -3   5   4       42.12       42.38      8.45 o 
  -2   5   4      165.13      154.10      6.51 o 
  -1   5   4     1583.05     1564.46     28.68 o 
   0   5   4     1141.81     1145.16     20.12 o 
   1   5   4       28.62       38.61      1.15 o 
   2   5   4      601.58      636.53     16.25 o 
   3   5   4      870.82      824.49     25.74 o 
   4   5   4      556.91      555.42     18.03 o 
   5   5   4        2.61        1.77      0.99 o 
   6   5   4       24.91       24.48      2.69 o 
   7   5   4       20.89       18.42      6.09 o 
  -6   6   4        4.55        8.28      5.75 o 
  -5   6   4       48.94       48.85      9.13 o 
  -4   6   4       11.43       12.17      5.24 o 
  -3   6   4      219.97      216.15     12.73 o 
  -2   6   4      188.29      166.42      4.56 o 
  -1   6   4      356.08      428.11      8.65 o 
   0   6   4      520.13      569.10     11.62 o 
   1   6   4       73.58       83.44      2.13 o 
   2   6   4       10.72       17.64      1.10 o 
   3   6   4        5.23        4.44      1.28 o 
   4   6   4       44.91       49.80      3.42 o 
   5   6   4      268.51      271.42     11.49 o 
   6   6   4        9.50       10.76      2.25 o 
   7   6   4        0.01        0.45      1.81 o 
  -5   7   4        0.13       -2.87      3.72 o 
  -4   7   4      378.83      394.70     29.58 o 
  -3   7   4      143.34      152.92     10.52 o 
  -2   7   4      451.05      428.96      9.29 o 
  -1   7   4      356.65      369.30      8.66 o 
   0   7   4       74.01       80.20      2.93 o 
   1   7   4       40.33       44.17      2.39 o 
   2   7   4      604.43      594.05     15.00 o 
   3   7   4      354.32      352.99     12.12 o 
   4   7   4       18.82       18.87      2.36 o 
   5   7   4       16.24       18.00      2.81 o 
   6   7   4       13.28       18.24      2.94 o 
  -5   8   4        1.14        4.23      5.41 o 
  -4   8   4        1.29        5.92      4.90 o 
  -3   8   4      282.16      261.97     15.88 o 
  -2   8   4      251.97      240.21      6.27 o 
  -1   8   4       86.23       78.13      2.59 o 
   0   8   4      235.62      268.28      6.08 o 
   1   8   4       19.70       15.40      1.02 o 
   2   8   4     1020.05      997.76     24.57 o 
   3   8   4      170.00      149.78      6.22 o 
   4   8   4       10.65       11.82      3.03 o 
   5   8   4       35.40       41.15      4.44 o 
   6   8   4       34.45       30.30      3.99 o 
  -5   9   4       51.14       55.44     11.66 o 
  -4   9   4       24.53       33.30      8.96 o 
  -3   9   4       47.43       49.70      9.80 o 
  -2   9   4        3.99        2.39      1.06 o 
  -1   9   4      192.63      166.77      5.05 o 
   0   9   4     1384.52     1417.71     27.70 o 
   1   9   4      190.00      197.98      6.66 o 
   2   9   4       33.36       30.70      1.80 o 
   3   9   4       61.27       65.43      3.93 o 
   4   9   4        8.13        4.75      2.34 o 
   5   9   4        2.46       -1.50      1.50 o 
   6   9   4        0.55        1.52      2.37 o 
  -4  10   4       28.23       39.22      9.97 o 
  -3  10   4        8.66        3.72      5.24 o 
  -2  10   4      102.79       90.38      3.58 o 
  -1  10   4       29.24       22.93      1.79 o 
   0  10   4       87.10       70.73      3.34 o 
   1  10   4      163.92      149.50      4.14 o 
   2  10   4       33.58       31.53      1.93 o 
   3  10   4      299.96      289.26     12.46 o 
   4  10   4        6.54       12.32      1.95 o 
   5  10   4       83.22       98.01      8.03 o 
   6  10   4       29.85       41.03      5.53 o 
  -4  11   4        5.30       18.09      8.45 o 
  -3  11   4        6.57        4.93      3.70 o 
  -2  11   4       25.78       19.78      3.25 o 
  -1  11   4       19.06       19.98      1.81 o 
   0  11   4        0.07        1.12      0.80 o 
   1  11   4       43.51       47.60      2.17 o 
   2  11   4        8.79        7.08      1.24 o 
   3  11   4       73.88       66.25      4.70 o 
   4  11   4       39.59       36.80      3.40 o 
   5  11   4       57.35       39.30      5.65 o 
  -3  12   4       12.38       20.34      4.85 o 
  -2  12   4       57.64       63.16      3.43 o 
  -1  12   4       43.03       41.74      4.66 o 
   0  12   4        0.52        1.14      0.95 o 
   1  12   4       13.71       11.81      1.43 o 
   2  12   4      132.78      140.69      5.49 o 
   3  12   4      124.79      157.12     13.09 o 
   4  12   4       17.33       21.39      3.93 o 
   5  12   4        3.57        1.36      2.91 o 
  -3  13   4       22.88       17.50      5.92 o 
  -2  13   4      128.76      148.92      6.39 o 
  -1  13   4       66.54       66.20      4.24 o 
   0  13   4       12.09       10.85      1.76 o 
   1  13   4       57.13       58.69      3.68 o 
   2  13   4       12.49       11.04      1.69 o 
   3  13   4       17.92       24.29      4.89 o 
   4  13   4       27.72       29.31      3.57 o 
  -2  14   4        0.02       -1.33      1.44 o 
  -1  14   4        6.99        4.29      2.02 o 
   0  14   4        0.35       -1.25      1.36 o 
   1  14   4       14.66       15.14      1.70 o 
   2  14   4       15.10       15.83      2.03 o 
   3  14   4        1.37        2.25      2.03 o 
   0  15   4       41.19       48.47      5.49 o 
   1  15   4       51.68       50.37      3.18 o 
   0 -12   5        0.51        1.69      5.75 o 
  -2 -11   5        7.92        7.19      3.29 o 
  -1 -11   5       17.58       17.00      2.82 o 
   0 -11   5        1.76       -0.08      1.37 o 
   1 -11   5        8.32        8.78      1.71 o 
   2 -11   5       43.91       45.46      4.34 o 
  -3 -10   5       29.74       35.63      9.47 o 
  -2 -10   5       58.60       57.05      4.05 o 
  -1 -10   5       55.32       50.81      4.34 o 
   0 -10   5       58.14       61.30      5.10 o 
   1 -10   5       42.04       39.79      2.66 o 
   2 -10   5        1.05        1.29      1.04 o 
   3 -10   5        3.39        0.99      2.71 o 
  -4  -9   5        0.03        0.58      3.07 o 
  -3  -9   5        4.07        6.46      3.58 o 
  -2  -9   5       65.41       69.93      5.07 o 
  -1  -9   5        8.95        7.20      1.68 o 
   0  -9   5       40.64       45.53      4.10 o 
   1  -9   5        1.80       -0.15      1.11 o 
   2  -9   5       11.43        8.46      1.35 o 
   3  -9   5       10.51        8.70      2.54 o 
   4  -9   5       21.93       21.71     11.49 o 
  -4  -8   5        0.01        0.80      2.81 o 
  -3  -8   5        8.02       11.29      5.24 o 
  -2  -8   5        0.26        0.12      1.19 o 
  -1  -8   5      281.61      273.21      7.59 o 
   0  -8   5      207.69      200.63      6.60 o 
   1  -8   5       71.10       73.79      3.50 o 
   2  -8   5        3.58        5.42      1.12 o 
   3  -8   5      147.79      159.97      8.67 o 
   4  -8   5      116.57      133.69     12.35 o 
   5  -8   5       18.34       16.73      6.93 o 
  -5  -7   5       22.04       29.53      3.27 o 
  -4  -7   5        9.45        7.24      3.80 o 
  -3  -7   5       79.58       81.57      8.79 o 
  -2  -7   5      197.45      188.38     11.42 o 
  -1  -7   5       10.78        8.31      1.27 o 
   0  -7   5       55.70       49.74      3.36 o 
   1  -7   5       16.53       15.04      1.47 o 
   2  -7   5      173.27      189.76      5.85 o 
   3  -7   5       52.10       51.64      5.19 o 
   4  -7   5       15.47       14.34      4.58 o 
   5  -7   5        0.18        2.37      4.23 o 
  -5  -6   5        9.06        8.28      3.13 o 
  -4  -6   5       67.21       70.87      7.40 o 
  -3  -6   5       67.73       62.74      6.76 o 
  -2  -6   5      108.01      103.84      5.69 o 
  -1  -6   5       10.84        9.81      1.25 o 
   0  -6   5       37.35       29.51      1.76 o 
   1  -6   5      278.76      269.58      7.35 o 
   2  -6   5       12.64       10.35      1.38 o 
   3  -6   5        4.36        0.76      2.84 o 
   4  -6   5       85.32       84.49     33.38 o 
   5  -6   5        2.82        3.38      4.23 o 
   6  -6   5        0.33       -0.34      4.39 o 
  -5  -5   5       29.87       29.75      6.25 o 
  -4  -5   5        3.26        2.64      3.21 o 
  -3  -5   5      170.13      153.18     13.27 o 
  -2  -5   5       43.09       39.08      2.67 o 
  -1  -5   5      322.58      304.78     13.69 o 
   0  -5   5       48.58       44.22      2.82 o 
   1  -5   5        1.03        0.17      0.67 o 
   2  -5   5      158.10      164.87      5.70 o 
   3  -5   5        0.44        2.42      2.16 o 
   4  -5   5       11.94        8.33      3.46 o 
   5  -5   5       22.19       22.14      5.92 o 
   6  -5   5       76.24       89.25     11.16 o 
  -5  -4   5       12.91       15.55      5.07 o 
  -4  -4   5      158.87      171.33     20.54 o 
  -3  -4   5        0.95        0.38      3.04 o 
  -2  -4   5      132.25      134.36      5.61 o 
  -1  -4   5       34.88       36.47      2.30 o 
   0  -4   5      364.86      337.35      7.96 o 
   1  -4   5      707.84      644.33     15.08 o 
   2  -4   5        2.76        0.83      0.80 o 
   3  -4   5        4.15       -1.72      1.96 o 
   4  -4   5       67.61       70.73      6.20 o 
   5  -4   5      235.58      226.34     17.92 o 
   6  -4   5       27.06       37.02      6.93 o 
  -6  -3   5        7.46        5.58      4.23 o 
  -5  -3   5      115.78      103.96     10.99 o 
  -4  -3   5      132.71      122.41      9.33 o 
  -3  -3   5       27.71       20.25      3.76 o 
  -2  -3   5      386.67      362.66     12.75 o 
  -1  -3   5     1001.19     1041.51     29.64 o 
   0  -3   5       17.62       15.80      1.14 o 
   1  -3   5        9.08       10.85      0.92 o 
   2  -3   5        5.58        8.00      0.79 o 
   3  -3   5      412.57      425.80     18.79 o 
   4  -3   5      105.39      104.83      8.16 o 
   5  -3   5       31.63       43.95      6.59 o 
   6  -3   5       33.81       43.10      6.93 o 
  -6  -2   5       48.95       51.22      8.45 o 
  -5  -2   5        0.05        1.18      2.87 o 
  -4  -2   5      176.62      183.59     20.71 o 
  -3  -2   5      686.72      636.80     50.20 o 
  -2  -2   5       11.18        4.22      0.94 o 
  -1  -2   5       72.61       96.94      2.61 o 
   0  -2   5       17.10       15.21      1.33 o 
   1  -2   5      371.96      360.45      7.78 o 
   2  -2   5     3385.45     3318.72    100.53 o 
   3  -2   5       42.40       53.83      4.70 o 
   4  -2   5       59.44       45.16      5.02 o 
   5  -2   5       74.02       60.01      7.10 o 
   6  -2   5       27.11       24.68      5.07 o 
   7  -2   5        1.86       -0.51      3.38 o 
  -6  -1   5        0.02       -2.70      3.55 o 
  -5  -1   5        1.68        3.72      3.72 o 
  -4  -1   5      107.39      117.31     11.66 o 
  -3  -1   5      123.16      109.49      7.99 o 
  -2  -1   5      164.18      139.53      4.35 o 
  -1  -1   5      114.37      111.86      2.80 o 
   0  -1   5       38.64       36.14      1.51 o 
   1  -1   5       60.35       71.95      2.14 o 
   2  -1   5     4381.50     4464.09    124.18 o 
   3  -1   5      487.26      482.57     16.71 o 
   4  -1   5       40.93       29.62      3.89 o 
   5  -1   5       38.23       35.81      8.96 o 
   6  -1   5        8.21        9.30      3.21 o 
   7  -1   5      184.02      206.90     15.72 o 
  -6   0   5       22.99       10.48      5.41 o 
  -5   0   5       33.25       32.62      6.76 o 
  -4   0   5       18.88       18.93      5.24 o 
  -3   0   5      281.62      260.27     19.19 o 
  -2   0   5      621.88      641.72     19.49 o 
  -1   0   5      490.26      506.87      9.70 o 
   0   0   5       71.07       61.65      2.00 o 
   1   0   5      861.10      803.71     14.81 o 
   2   0   5      204.94      180.37      5.66 o 
   3   0   5        1.56        0.10      0.94 o 
   4   0   5       33.26       38.71      4.31 o 
   5   0   5      400.85      395.70     34.65 o 
   6   0   5      303.81      282.63     18.93 o 
   7   0   5        5.02        2.54      3.04 o 
  -6   1   5       16.45       10.65      5.75 o 
  -5   1   5       15.86        3.38      3.89 o 
  -4   1   5      361.61      369.34     26.20 o 
  -3   1   5      211.90      171.98     10.39 o 
  -2   1   5        0.07       -0.42      0.94 o 
  -1   1   5      714.26      719.98     14.21 o 
   0   1   5      294.01      263.88      5.77 o 
   1   1   5      293.60      251.70      5.43 o 
   2   1   5      117.06      103.54      3.84 o 
   3   1   5      182.85      189.60     11.82 o 
   4   1   5       62.91       65.90      3.83 o 
   5   1   5        5.45        1.06      1.78 o 
   6   1   5       18.16       12.00      3.04 o 
   7   1   5       10.38       11.33      3.21 o 
  -6   2   5       22.16       31.27      7.94 o 
  -5   2   5       40.50       46.32      8.28 o 
  -4   2   5       58.42       44.12      7.44 o 
  -3   2   5      107.47      120.18     11.83 o 
  -2   2   5      161.45      130.74      5.01 o 
  -1   2   5      625.32      554.49     10.54 o 
   0   2   5      513.58      493.99     10.43 o 
   1   2   5      155.96      175.64      4.11 o 
   2   2   5      265.09      286.71      9.39 o 
   3   2   5        5.12        5.48      1.27 o 
   4   2   5       32.27       34.92      2.23 o 
   5   2   5      490.25      507.22     25.76 o 
   6   2   5        6.49        5.41      2.20 o 
   7   2   5       76.06       65.06      5.12 o 
  -6   3   5       18.70       29.92      7.94 o 
  -5   3   5       50.16       40.57      7.94 o 
  -4   3   5       21.50       13.18      4.90 o 
  -3   3   5      599.24      565.76     37.02 o 
  -2   3   5      120.40      120.27      8.35 o 
  -1   3   5      135.87      124.31      3.23 o 
   0   3   5     2463.04     2475.56     48.97 o 
   1   3   5       12.33       10.75      0.85 o 
   2   3   5      244.19      232.85      7.11 o 
   3   3   5      348.90      350.76     11.69 o 
   4   3   5      432.56      399.40     14.52 o 
   5   3   5      200.49      186.10     19.78 o 
   6   3   5        7.10        5.32      1.72 o 
   7   3   5        0.71        2.37      3.21 o 
  -6   4   5      111.70      105.99     13.69 o 
  -5   4   5       42.74       33.81      7.61 o 
  -4   4   5      149.13      143.00     14.20 o 
  -3   4   5       25.67       23.50      5.58 o 
  -2   4   5       97.65       94.19      3.47 o 
  -1   4   5      283.96      242.62      5.35 o 
   0   4   5      215.29      243.52      5.48 o 
   1   4   5      116.89      123.09      2.89 o 
   2   4   5      450.77      445.47     12.70 o 
   3   4   5       92.16       76.27      4.75 o 
   4   4   5      252.76      240.86      9.41 o 
   5   4   5       33.22       31.41      2.55 o 
   6   4   5      151.94      164.32      9.13 o 
   7   4   5       31.81       44.29      7.94 o 
  -6   5   5       63.84       61.70     11.16 o 
  -5   5   5       13.08        3.21      4.39 o 
  -4   5   5        0.57       -2.20      3.04 o 
  -3   5   5      288.61      271.47     21.13 o 
  -2   5   5       10.30        6.96      1.18 o 
  -1   5   5       55.79       68.62      2.01 o 
   0   5   5      385.40      386.83      7.66 o 
   1   5   5     1307.71     1285.20     24.88 o 
   2   5   5      288.50      276.19      6.84 o 
   3   5   5       52.93       60.53      3.15 o 
   4   5   5       48.79       56.44      3.53 o 
   5   5   5      521.57      539.62     20.82 o 
   6   5   5        1.19        1.22      1.43 o 
   7   5   5       28.06       26.64      3.37 o 
  -5   6   5      119.03      142.67     15.89 o 
  -4   6   5       57.60       66.94     10.48 o 
  -3   6   5       27.19       21.64      6.25 o 
  -2   6   5       12.97       11.27      1.03 o 
  -1   6   5        2.19        1.09      0.68 o 
   0   6   5      228.58      208.11      4.29 o 
   1   6   5       50.22       49.82      1.68 o 
   2   6   5      216.75      205.53      6.28 o 
   3   6   5      220.08      209.32      9.10 o 
   4   6   5        9.43        6.43      1.52 o 
   5   6   5        0.06       -0.07      1.38 o 
   6   6   5       72.58       79.32      5.85 o 
   7   6   5       64.59       66.93      5.55 o 
  -5   7   5      106.61      131.34     15.72 o 
  -4   7   5       10.50        2.87      4.90 o 
  -3   7   5      290.40      267.92     22.14 o 
  -2   7   5       85.44       92.05      3.79 o 
  -1   7   5       60.74       62.63      2.08 o 
   0   7   5      312.44      310.22      7.40 o 
   1   7   5      420.58      429.49      8.95 o 
   2   7   5       18.60       13.04      1.03 o 
   3   7   5       69.63       64.27      4.09 o 
   4   7   5      231.99      227.72     12.38 o 
   5   7   5      321.10      311.45     16.14 o 
   6   7   5       82.21       87.90      6.57 o 
   7   7   5       26.33       21.97      7.27 o 
  -5   8   5       69.82       77.08     13.18 o 
  -4   8   5       51.74       55.11     10.65 o 
  -3   8   5      249.61      254.74     22.31 o 
  -2   8   5       28.11       20.32      2.05 o 
  -1   8   5      137.93      126.47      3.45 o 
   0   8   5      573.97      546.07     12.10 o 
   1   8   5       60.99       62.76      2.06 o 
   2   8   5       37.25       35.13      1.83 o 
   3   8   5        0.12       -0.44      1.17 o 
   4   8   5      104.07      119.61      6.56 o 
   5   8   5        9.14        5.16      2.37 o 
   6   8   5        0.06       -1.54      1.74 o 
  -5   9   5       13.54       18.93      8.28 o 
  -4   9   5        0.25       -2.03      5.07 o 
  -3   9   5        4.29       -3.21      4.39 o 
  -2   9   5       85.96       87.19      4.28 o 
  -1   9   5        9.64       13.90      2.61 o 
   0   9   5        1.08        1.54      0.83 o 
   1   9   5      199.07      197.82      4.99 o 
   2   9   5        7.13        7.28      1.02 o 
   3   9   5        3.65        2.29      1.16 o 
   4   9   5       15.21       12.68      2.92 o 
   5   9   5        0.91        1.28      1.91 o 
   6   9   5       15.91       17.00      3.58 o 
  -4  10   5        9.25        3.04      6.25 o 
  -3  10   5      163.53      173.09     19.10 o 
  -2  10   5       96.00       79.25      3.41 o 
  -1  10   5        1.91       -0.16      0.93 o 
   0  10   5       25.81       24.45      1.58 o 
   1  10   5       37.68       34.21      1.69 o 
   2  10   5        0.56        2.18      0.85 o 
   3  10   5      140.24      120.70      6.38 o 
   4  10   5       40.74       36.39      4.79 o 
   5  10   5        6.95        3.23      2.56 o 
   6  10   5       40.97       40.97     12.34 o 
  -4  11   5        5.62       14.20      8.45 o 
  -3  11   5       20.71       21.81      4.84 o 
  -2  11   5       58.59       64.55      3.13 o 
  -1  11   5       70.74       68.66      3.35 o 
   0  11   5       37.60       38.34      2.09 o 
   1  11   5        0.16        0.25      0.71 o 
   2  11   5       57.99       71.59      3.33 o 
   3  11   5      182.66      197.33      9.44 o 
   4  11   5      134.47      125.10      9.42 o 
   5  11   5        7.44        4.44      4.82 o 
  -3  12   5       27.66       22.51      5.37 o 
  -2  12   5       19.19       19.72      3.03 o 
  -1  12   5       11.69       14.09      2.56 o 
   0  12   5      147.13      131.51      5.00 o 
   1  12   5       56.17       63.21      3.70 o 
   2  12   5      167.99      183.48      9.10 o 
   3  12   5        3.76        3.18      1.91 o 
   4  12   5       36.38       34.89      4.01 o 
   5  12   5       15.09       13.68      4.45 o 
  -3  13   5        0.12        2.20      3.55 o 
  -2  13   5        1.50        0.51      1.49 o 
  -1  13   5       47.50       45.62      4.21 o 
   0  13   5       36.41       34.90      2.58 o 
   1  13   5        0.18       -0.34      0.92 o 
   2  13   5        1.35        0.70      1.10 o 
   3  13   5       24.86       28.44      5.95 o 
   4  13   5       10.48       17.90      3.98 o 
  -2  14   5        4.57        3.32      2.48 o 
  -1  14   5       17.58       19.62      2.31 o 
   0  14   5        3.60        2.95      1.46 o 
   1  14   5        3.46        5.39      1.35 o 
   2  14   5       14.07       16.50      2.35 o 
   3  14   5        1.87        2.99      2.11 o 
   0  15   5       85.95       98.49      9.69 o 
   1  15   5       28.32       30.18      2.24 o 
   2  15   5       25.18       22.46      6.31 o 
  -1 -11   6       26.14       31.47      3.17 o 
   0 -11   6       36.91       48.14      5.46 o 
   1 -11   6        4.85        4.12      1.46 o 
  -2 -10   6        0.17       -0.70      1.71 o 
  -1 -10   6       34.75       36.90      3.47 o 
   0 -10   6       20.17       16.33      2.14 o 
   1 -10   6       11.89       10.47      1.68 o 
   2 -10   6        2.76        2.29      1.27 o 
   3 -10   6        1.91        0.57      2.80 o 
  -3  -9   6        0.02        1.55      3.14 o 
  -2  -9   6       31.51       32.61      4.26 o 
  -1  -9   6      230.31      252.14     11.08 o 
   0  -9   6       22.31       18.93      3.19 o 
   1  -9   6        0.46        1.90      1.80 o 
   2  -9   6       12.30       12.93      1.54 o 
   3  -9   6        7.51        9.60      2.84 o 
   4  -9   6       15.08       32.92      7.79 o 
  -4  -8   6        0.30        3.06      3.24 o 
  -3  -8   6       22.93       30.88     13.18 o 
  -2  -8   6        8.44        7.81      3.12 o 
  -1  -8   6       25.54       28.37      2.19 o 
   0  -8   6       26.58       23.17      2.20 o 
   1  -8   6       34.90       31.12      2.89 o 
   2  -8   6      281.65      289.80      8.52 o 
   3  -8   6       87.33       95.06      5.92 o 
   4  -8   6        1.91        6.63      4.58 o 
  -4  -7   6       54.96       57.37      8.79 o 
  -3  -7   6       56.46       67.35      8.87 o 
  -2  -7   6      190.20      187.07     12.74 o 
  -1  -7   6       55.05       52.09      3.63 o 
   0  -7   6      115.61      114.33      4.50 o 
   1  -7   6       64.66       56.87      3.38 o 
   2  -7   6       20.59       19.62      1.57 o 
   3  -7   6       23.97       19.53      2.97 o 
   4  -7   6       13.86       11.11      4.45 o 
   5  -7   6       13.72        6.25      5.75 o 
  -4  -6   6        1.89        0.60      2.58 o 
  -3  -6   6        1.71        3.24      3.04 o 
  -2  -6   6        6.90        6.73      1.51 o 
  -1  -6   6      147.41      137.86      4.51 o 
   0  -6   6        2.82        1.31      0.92 o 
   1  -6   6       62.14       59.52      2.77 o 
   2  -6   6        9.53        6.65      1.04 o 
   3  -6   6       24.67       43.53     10.62 o 
   4  -6   6        6.27        5.03      3.72 o 
   5  -6   6       11.24       10.31      5.41 o 
  -5  -5   6        8.15        1.69      3.89 o 
  -4  -5   6       12.71       12.82      3.90 o 
  -3  -5   6        6.21        5.18      2.78 o 
  -2  -5   6      129.82      110.57      4.82 o 
  -1  -5   6        2.69        0.62      0.96 o 
   0  -5   6       34.03       33.89      1.92 o 
   1  -5   6       47.93       50.43      2.46 o 
   2  -5   6       61.88       54.35      2.34 o 
   3  -5   6       13.81       17.17      3.71 o 
   4  -5   6      136.03      160.78     27.89 o 
   5  -5   6       32.19       37.86      7.61 o 
   6  -5   6        5.85        4.23      4.73 o 
  -5  -4   6       28.40       14.71      5.24 o 
  -4  -4   6       65.03       57.92      6.85 o 
  -3  -4   6       30.65       15.13      3.78 o 
  -2  -4   6       65.89       65.21      3.47 o 
  -1  -4   6      361.08      364.86      9.15 o 
   0  -4   6       42.59       41.15      2.05 o 
   1  -4   6      151.42      140.29      4.08 o 
   2  -4   6      138.77      125.58      3.95 o 
   3  -4   6      201.90      196.21     13.22 o 
   4  -4   6       14.27       19.11      4.60 o 
   5  -4   6       15.46       16.73      5.24 o 
   6  -4   6       70.28       77.93     10.14 o 
  -5  -3   6        1.63        5.75      4.23 o 
  -4  -3   6       44.19       47.14      6.05 o 
  -3  -3   6      312.45      288.92     20.79 o 
  -2  -3   6      569.72      523.42     16.18 o 
  -1  -3   6       11.65        9.36      1.14 o 
   0  -3   6      203.78      214.30      5.32 o 
   1  -3   6      241.36      224.29      5.71 o 
   2  -3   6      868.22      907.19     22.46 o 
   4  -3   6        3.68        2.40      2.28 o 
   5  -3   6        7.34        6.09      3.72 o 
   6  -3   6        2.34       -1.18      3.04 o 
  -5  -2   6      141.08      156.86     14.88 o 
  -4  -2   6       37.44       46.99      7.61 o 
  -3  -2   6       27.61       28.73      5.49 o 
  -2  -2   6       66.99       68.01      2.98 o 
  -1  -2   6       29.30       34.65      1.68 o 
   0  -2   6       69.98       61.68      2.25 o 
   1  -2   6       45.98       49.74      2.43 o 
   2  -2   6      178.67      178.85      3.76 o 
   3  -2   6       24.90       38.13      4.41 o 
   4  -2   6        0.58        1.10      2.06 o 
   5  -2   6        0.21        0.17      2.37 o 
   6  -2   6      106.02      113.93     10.99 o 
  -6  -1   6       24.42       39.55      8.11 o 
  -5  -1   6       31.37       20.62      6.42 o 
  -4  -1   6       26.32       22.82      6.09 o 
  -3  -1   6      857.42      705.63     79.19 o 
  -2  -1   6        0.97        0.72      0.74 o 
  -1  -1   6     1542.64     1580.51     30.57 o 
   0  -1   6      417.39      398.08      8.59 o 
   1  -1   6      510.89      483.80     10.17 o 
   2  -1   6     1190.84     1243.11     27.25 o 
   3  -1   6      100.87       96.36      7.51 o 
   4  -1   6       75.26       88.80      7.25 o 
   5  -1   6      435.09      420.39     27.55 o 
   6  -1   6       56.20       72.01      8.11 o 
   7  -1   6       43.80       38.71      6.25 o 
  -6   0   6        0.40        4.23      4.90 o 
  -5   0   6      133.22      134.04     14.03 o 
  -4   0   6      129.58      117.31     12.51 o 
  -3   0   6      192.06      169.01     11.07 o 
  -2   0   6      197.25      187.14      7.10 o 
  -1   0   6      517.25      516.24     10.73 o 
   0   0   6      382.66      350.21      7.64 o 
   1   0   6      519.67      504.67      9.76 o 
   2   0   6      522.62      571.26     14.99 o 
   3   0   6        7.37        8.01      2.34 o 
   4   0   6      183.94      172.45     19.52 o 
   5   0   6       94.61       96.45     20.12 o 
   6   0   6       29.29       23.50      4.56 o 
   7   0   6        0.76        1.18      3.04 o 
  -6   1   6       69.03       57.81      9.97 o 
  -5   1   6       12.98        8.62      5.24 o 
  -4   1   6        0.01        1.35      3.38 o 
  -3   1   6        0.92       -1.86      2.70 o 
  -2   1   6     1386.55     1270.64     37.18 o 
  -1   1   6       18.91       30.13      1.41 o 
   0   1   6     1058.40     1139.48     22.39 o 
   1   1   6        1.91        5.57      0.72 o 
   2   1   6      603.91      623.50     16.99 o 
   3   1   6      238.26      233.26      8.13 o 
   4   1   6      163.09      156.08      9.61 o 
   5   1   6      146.11      126.72      8.68 o 
   6   1   6        0.68        0.68      2.54 o 
   7   1   6       10.99       12.51      3.89 o 
  -6   2   6        5.16        6.59      5.41 o 
  -5   2   6       74.01       72.18     10.31 o 
  -4   2   6       34.34       42.93      7.94 o 
  -3   2   6      175.76      140.47     13.35 o 
  -2   2   6        0.00        0.54      1.11 o 
  -1   2   6      336.55      366.35      7.74 o 
   0   2   6     1391.47     1476.45     25.77 o 
   1   2   6      217.98      221.02      5.17 o 
   2   2   6      161.48      177.43      5.79 o 
   3   2   6      707.67      720.85     26.14 o 
   4   2   6      320.59      321.97     13.26 o 
   5   2   6        0.52        0.02      1.07 o 
   6   2   6       84.37       71.50      7.27 o 
   7   2   6        0.22        3.55      2.87 o 
  -6   3   6       36.78       57.47     10.65 o 
  -5   3   6        9.69       13.86      5.92 o 
  -4   3   6       33.99       36.34      7.78 o 
  -3   3   6      193.50      176.64     15.89 o 
  -2   3   6      273.27      270.07     10.52 o 
  -1   3   6       27.42       36.55      1.54 o 
   0   3   6       98.85      109.43      3.02 o 
   1   3   6      569.35      541.80     11.31 o 
   2   3   6      491.12      466.03     11.92 o 
   3   3   6        2.25       14.88      4.39 o 
   4   3   6        2.58        1.00      1.00 o 
   5   3   6       63.85       64.10      7.69 o 
   6   3   6      229.09      237.16     16.06 o 
   7   3   6      122.01      138.44      8.80 o 
  -6   4   6       15.03       18.09      7.44 o 
  -5   4   6        2.61        4.90      4.73 o 
  -4   4   6      241.60      280.94     22.82 o 
  -3   4   6     1093.36     1098.05     67.78 o 
  -2   4   6        0.61       -0.63      1.26 o 
  -1   4   6      224.35      221.26      4.67 o 
   0   4   6      241.79      199.17      4.56 o 
   1   4   6     1433.60     1353.84     25.64 o 
   2   4   6      548.32      521.76     14.18 o 
   3   4   6       16.87       15.75      2.44 o 
   4   4   6      124.54      110.42      6.39 o 
   5   4   6      263.51      270.00     13.24 o 
   6   4   6       29.63       31.33      3.53 o 
   7   4   6       65.13       81.22      8.87 o 
  -5   5   6       49.79       49.19      9.80 o 
  -4   5   6       40.67       45.47      8.96 o 
  -3   5   6      105.53      117.14     13.18 o 
  -2   5   6        0.01        0.52      0.68 o 
  -1   5   6      510.18      513.92     10.63 o 
   0   5   6      953.24      985.63     20.17 o 
   1   5   6        8.93        8.87      0.77 o 
   2   5   6      388.66      388.26     11.87 o 
   3   5   6       21.59       22.99      2.57 o 
   4   5   6        2.56       -0.67      1.13 o 
   5   5   6        4.64        5.82      1.94 o 
   6   5   6        0.24        1.19      1.61 o 
   7   5   6       27.22       32.39      5.49 o 
  -5   6   6       20.48       20.96      7.61 o 
  -4   6   6       95.55      100.24     13.02 o 
  -3   6   6       33.62       31.27      7.44 o 
  -2   6   6      215.95      200.30      6.50 o 
  -1   6   6       13.14       13.00      1.03 o 
   0   6   6      468.41      532.17     11.00 o 
   1   6   6      600.69      611.02     12.33 o 
   2   6   6       72.57       71.48      2.79 o 
   3   6   6       30.30       37.94      2.92 o 
   4   6   6      246.33      248.08     10.71 o 
   5   6   6      603.18      581.01     28.40 o 
   6   6   6       38.67       36.86      7.27 o 
   7   6   6        0.00       -0.92      1.94 o 
  -5   7   6       34.41       29.75      9.30 o 
  -4   7   6       94.42      105.99     13.86 o 
  -3   7   6        0.01       -3.04      3.04 o 
  -2   7   6      229.32      216.22      6.18 o 
  -1   7   6      395.11      416.03      8.52 o 
   0   7   6      250.77      238.01      4.99 o 
   1   7   6      197.74      210.15      4.83 o 
   2   7   6       28.98       23.70      2.12 o 
   3   7   6      425.58      449.80     17.97 o 
   4   7   6      354.59      362.47     15.02 o 
   5   7   6      104.64       99.92      7.07 o 
   6   7   6       27.01       22.26      7.94 o 
  -5   8   6       44.98       48.18     11.16 o 
  -4   8   6      112.50       97.70     14.03 o 
  -3   8   6       78.94       92.29     13.02 o 
  -2   8   6        0.12        2.98      1.04 o 
  -1   8   6        4.22        3.30      0.89 o 
   0   8   6       81.89       77.01      2.52 o 
   1   8   6      891.15      859.51     18.10 o 
   2   8   6      212.93      209.30      6.74 o 
   3   8   6        0.08        0.52      1.36 o 
   4   8   6       66.61       55.51      5.10 o 
   5   8   6        5.36        3.83      2.11 o 
   6   8   6       45.93       41.01      4.81 o 
  -4   9   6       86.26      108.52     15.55 o 
  -3   9   6      115.12      183.23     19.27 o 
  -2   9   6      134.16      120.31      3.67 o 
  -1   9   6        8.32        5.84      1.20 o 
   0   9   6       56.12       57.68      2.23 o 
   1   9   6        0.52        0.53      0.62 o 
   2   9   6      238.74      225.26      6.67 o 
   3   9   6      203.90      207.84     10.09 o 
   4   9   6       55.69       48.17      5.58 o 
   5   9   6       64.86       58.15      5.73 o 
   6   9   6        0.74       -0.16      2.31 o 
  -4  10   6        0.16       -5.41      5.41 o 
  -3  10   6        0.19        1.01      5.75 o 
  -2  10   6        8.78       10.15      1.55 o 
  -1  10   6       60.72       45.83      2.53 o 
   0  10   6       96.28      101.23      3.29 o 
   1  10   6       84.66       89.53      2.90 o 
   2  10   6        2.50        5.33      1.01 o 
   3  10   6       40.16       37.68      3.12 o 
   4  10   6       24.21       22.86      4.06 o 
   5  10   6        5.46        5.26      2.66 o 
   6  10   6       50.50       50.92      6.68 o 
  -4  11   6       18.67       30.76     10.48 o 
  -3  11   6        6.36        2.31      3.74 o 
  -2  11   6       21.61       21.92      2.04 o 
  -1  11   6       93.92       76.19      6.30 o 
   0  11   6      182.79      198.59      7.14 o 
   1  11   6       20.71       31.13      1.70 o 
   2  11   6       29.04       25.09      2.02 o 
   3  11   6      104.73      109.59      6.22 o 
   4  11   6      148.24      144.21     10.44 o 
   5  11   6       16.80       24.01      4.69 o 
  -3  12   6       25.40       19.31      5.12 o 
  -2  12   6       43.33       44.97      2.93 o 
  -1  12   6      161.52      168.51      8.59 o 
   0  12   6      115.02      112.12      5.33 o 
   1  12   6       21.44       24.70      1.68 o 
   2  12   6       39.42       44.78      2.74 o 
   3  12   6        7.29        4.79      1.90 o 
   4  12   6        7.47       10.16      3.88 o 
   5  12   6        5.07        0.56      4.14 o 
  -2  13   6        0.00        0.12      1.50 o 
  -1  13   6        8.12       10.15      1.91 o 
   0  13   6        7.61        9.23      2.03 o 
   1  13   6        0.22       -0.20      0.91 o 
   2  13   6       12.57       11.69      1.71 o 
   3  13   6       32.09       31.53      3.70 o 
   4  13   6       34.28       38.14      6.29 o 
  -1  14   6       24.54       30.11      2.74 o 
   0  14   6        9.83        6.36      1.65 o 
   1  14   6        4.67        3.76      1.26 o 
   2  14   6       13.67        8.92      1.77 o 
   3  14   6       44.40       45.18      4.59 o 
   0  15   6       19.55       22.84      2.52 o 
   1  15   6       48.81       55.59      4.66 o 
   2  15   6       14.47       17.32      3.51 o 
  -1 -10   7        7.16        6.42      2.00 o 
   0 -10   7       16.47       14.77      2.13 o 
   1 -10   7        0.42        3.89      2.01 o 
   2 -10   7       12.91       12.84      2.18 o 
  -2  -9   7       11.96        8.95      2.29 o 
  -1  -9   7        7.90        8.15      1.78 o 
   0  -9   7       47.39       44.38      5.30 o 
   1  -9   7       71.71       70.54      3.72 o 
   2  -9   7       43.45       48.80      3.35 o 
   3  -9   7       18.60       24.92      4.32 o 
  -3  -8   7        1.26        3.09      3.31 o 
  -2  -8   7       40.24       41.25      3.45 o 
  -1  -8   7        1.70        1.62      1.44 o 
   0  -8   7        0.05        0.49      1.14 o 
   1  -8   7       16.42       17.42      1.91 o 
   2  -8   7        3.45       -0.10      1.12 o 
   3  -8   7      126.72      132.55      7.32 o 
   4  -8   7       43.76       47.55      8.62 o 
  -4  -7   7        3.89        1.87      3.54 o 
  -3  -7   7        9.57       16.80      4.75 o 
  -2  -7   7       97.45      102.92      5.46 o 
  -1  -7   7      208.91      216.21      7.56 o 
   0  -7   7       33.87       31.73      2.48 o 
   1  -7   7       16.51       19.76      1.87 o 
   2  -7   7       24.78       21.89      2.81 o 
   3  -7   7        0.70        0.41      1.92 o 
   4  -7   7        1.99       -0.34      3.48 o 
   5  -7   7        2.87        4.56      5.92 o 
  -4  -6   7        1.50        3.88      3.37 o 
  -3  -6   7       27.74       33.02      5.81 o 
  -2  -6   7      104.27       95.21      5.06 o 
  -1  -6   7      108.26      115.73      6.33 o 
   0  -6   7       12.60       11.09      1.58 o 
   1  -6   7        1.76        0.08      0.91 o 
   2  -6   7       36.53       34.92      2.58 o 
   3  -6   7       58.70       63.19      4.53 o 
   4  -6   7       42.55       41.49      7.13 o 
   5  -6   7        1.98       10.14      5.58 o 
  -4  -5   7       17.61       10.96      4.35 o 
  -3  -5   7       22.49       27.14      5.66 o 
  -2  -5   7       60.74       61.88      6.56 o 
  -1  -5   7       31.51       32.31      2.07 o 
   0  -5   7       40.45       40.73      2.30 o 
   1  -5   7      117.36      111.28      5.32 o 
   2  -5   7      340.60      358.29      9.38 o 
   3  -5   7       21.57       30.35      4.30 o 
   4  -5   7        1.51       -2.04      3.21 o 
   5  -5   7        5.35        6.09      4.39 o 
  -5  -4   7        2.77        6.09      4.56 o 
  -4  -4   7       34.03       40.06      7.61 o 
  -3  -4   7       30.30       26.78      5.03 o 
  -2  -4   7       12.81       12.93      2.11 o 
  -1  -4   7      269.93      276.67      7.41 o 
   0  -4   7      246.56      233.89      6.21 o 
   1  -4   7       88.30       80.65      3.17 o 
   2  -4   7       19.67       20.13      1.47 o 
   3  -4   7       43.09       37.47      6.31 o 
   4  -4   7       43.82       41.05     12.26 o 
   5  -4   7       34.86       25.02      6.25 o 
   6  -4   7       44.11       44.96      8.28 o 
  -5  -3   7       80.91      115.62     13.02 o 
  -4  -3   7       32.95       42.09      7.61 o 
  -3  -3   7       46.64       44.71     14.62 o 
  -2  -3   7       89.03       84.88      5.64 o 
  -1  -3   7      113.52      100.55      3.74 o 
   0  -3   7      249.24      229.45      6.07 o 
   1  -3   7      193.08      182.52      5.04 o 
   2  -3   7        7.66        5.05      0.91 o 
   3  -3   7      697.66      742.48     35.82 o 
   4  -3   7        2.54        3.89      3.55 o 
   5  -3   7       53.75       48.85      7.78 o 
   6  -3   7      207.45      233.78     19.27 o 
  -5  -2   7       31.93       33.64      7.61 o 
  -4  -2   7      166.08      140.81     14.20 o 
  -3  -2   7       72.66       60.82     10.06 o 
  -2  -2   7       31.39       35.94      2.93 o 
  -1  -2   7      129.06      130.96      3.95 o 
   0  -2   7      131.38      140.53      3.95 o 
   1  -2   7      564.29      546.01     12.17 o 
   2  -2   7      722.82      726.88     16.66 o 
   3  -2   7      194.95      179.73     12.00 o 
   4  -2   7      103.04      105.27      8.84 o 
   5  -2   7      300.64      306.12     22.31 o 
   6  -2   7        0.09        1.69      3.21 o 
  -5  -1   7      149.39      135.06     14.54 o 
  -4  -1   7       33.77       40.23      7.78 o 
  -3  -1   7       14.07       13.79      3.75 o 
  -2  -1   7        5.55        6.10      1.73 o 
  -1  -1   7      343.28      333.27      7.51 o 
   0  -1   7       83.53       72.73      2.55 o 
   1  -1   7      162.88      149.57      3.98 o 
   2  -1   7      235.50      203.26      4.95 o 
   3  -1   7      297.56      297.67     21.47 o 
   4  -1   7       13.20       14.77      3.46 o 
   5  -1   7       23.38       20.79      5.07 o 
   6  -1   7      128.47      127.96     11.83 o 
  -5   0   7        0.88       -1.35      3.89 o 
  -4   0   7        0.04       -0.51      3.38 o 
  -3   0   7      308.72      305.95     23.33 o 
  -2   0   7      268.24      237.59     12.28 o 
  -1   0   7       12.63       10.55      1.07 o 
   0   0   7       15.89       22.73      1.80 o 
   1   0   7       20.60       24.08      1.36 o 
   2   0   7     1068.02     1046.90     23.50 o 
   3   0   7        5.06        5.34      2.35 o 
   4   0   7       39.20       26.03      4.19 o 
   5   0   7       11.91       13.18      4.23 o 
   6   0   7      123.58      122.89     11.33 o 
   7   0   7        1.42       -0.17      3.04 o 
  -5   1   7        8.48        9.97      5.58 o 
  -4   1   7       64.00       75.05     10.48 o 
  -3   1   7        6.98       12.17      4.90 o 
  -2   1   7       44.56       53.29      3.36 o 
  -1   1   7      647.42      689.34     13.97 o 
   0   1   7       66.53       56.99      2.82 o 
   1   1   7      435.56      401.00      8.09 o 
   2   1   7       35.03       31.58      2.22 o 
   3   1   7        3.99        5.67      3.21 o 
   4   1   7      168.50      160.63     10.90 o 
   5   1   7        1.92        3.04      2.70 o 
   6   1   7       33.63       36.34      5.75 o 
   7   1   7       12.71       10.31      4.06 o 
  -5   2   7      110.95      124.24     14.71 o 
  -4   2   7        0.08       -0.17      3.55 o 
  -3   2   7        0.21        1.35      3.55 o 
  -2   2   7       74.52       67.04      3.77 o 
  -1   2   7       10.07       11.38      1.00 o 
   0   2   7       50.63       52.40      1.79 o 
   1   2   7      817.16      777.25     16.22 o 
   2   2   7      257.08      227.54      7.77 o 
   3   2   7        3.43        2.12      2.45 o 
   4   2   7       52.26       54.66      8.79 o 
   5   2   7      119.90      111.06      9.97 o 
   6   2   7      128.55      118.16     10.48 o 
   7   2   7        0.04        1.35      3.21 o 
  -5   3   7        2.90       -2.87      4.39 o 
  -4   3   7      156.88      150.78     15.72 o 
  -3   3   7      639.52      571.51     38.88 o 
  -2   3   7       25.75       22.83      2.65 o 
  -1   3   7        1.39        1.01      0.64 o 
   0   3   7      413.40      368.41      8.27 o 
   1   3   7       98.67       68.09      2.11 o 
   2   3   7       31.29       32.06      1.78 o 
   3   3   7       51.91       48.18      3.38 o 
   4   3   7       53.74       45.79      3.48 o 
   5   3   7      317.27      299.19     20.45 o 
   6   3   7        9.42        9.80      3.55 o 
   7   3   7       55.62       51.72      6.59 o 
  -5   4   7      104.59      134.38     16.06 o 
  -4   4   7        0.90        4.06      4.56 o 
  -3   4   7       47.37       60.01      9.64 o 
  -2   4   7      407.15      378.48     14.25 o 
  -1   4   7      198.55      178.51      4.62 o 
   0   4   7      275.18      269.11      7.16 o 
   1   4   7       18.37       18.53      1.09 o 
   2   4   7      158.97      145.58      5.17 o 
   3   4   7      399.86      406.81     18.93 o 
   4   4   7       73.40       74.48     13.95 o 
   5   4   7        4.89        5.75      2.70 o 
   6   4   7        5.93        5.07      3.04 o 
   7   4   7       17.64       14.52      3.72 o 
  -5   5   7       21.20       17.92      7.27 o 
  -4   5   7        0.85       -1.18      4.39 o 
  -3   5   7        7.64       10.14      5.07 o 
  -2   5   7      776.85      777.94     26.81 o 
  -1   5   7       11.09       12.77      1.08 o 
   0   5   7      648.70      638.75     12.96 o 
   1   5   7       25.57       24.39      1.17 o 
   2   5   7       19.13       16.04      1.37 o 
   3   5   7      325.56      315.98     15.29 o 
   4   5   7      725.67      669.50     30.03 o 
   5   5   7      122.27      121.20     10.14 o 
   6   5   7       35.02       34.67      4.14 o 
   7   5   7        0.52        2.16      2.26 o 
  -5   6   7       28.32       24.17      8.62 o 
  -4   6   7        5.70        2.70      4.56 o 
  -3   6   7       28.62       23.50      7.44 o 
  -2   6   7       40.13       42.93      3.39 o 
  -1   6   7      390.00      380.91      8.34 o 
   0   6   7     1062.50     1080.76     21.45 o 
   1   6   7      141.26      140.77      3.56 o 
   2   6   7       39.51       33.54      2.93 o 
   3   6   7      225.14      234.57     16.82 o 
   4   6   7      385.15      413.11     16.73 o 
   5   6   7       46.24       47.67      7.01 o 
   6   6   7       89.03       91.21      6.98 o 
   7   6   7       28.59       35.39     10.48 o 
  -5   7   7       32.02       24.85      8.96 o 
  -4   7   7       34.57       47.50     10.65 o 
  -3   7   7      136.35      141.14     16.40 o 
  -2   7   7      291.99      296.79      8.62 o 
  -1   7   7       64.29       68.05      3.51 o 
   0   7   7      252.74      257.87      5.65 o 
   1   7   7      437.85      408.71      9.27 o 
   2   7   7        8.48        9.94      1.19 o 
   3   7   7        1.30        0.18      1.16 o 
   4   7   7        6.79        6.53      1.76 o 
   5   7   7      158.64      144.53      9.30 o 
   6   7   7       12.68        6.81      2.55 o 
  -5   8   7       16.86       10.82      7.44 o 
  -4   8   7      115.03      122.89     16.40 o 
  -3   8   7        2.93        3.72      5.07 o 
  -2   8   7      290.10      273.49      8.18 o 
  -1   8   7        5.34        3.55      1.16 o 
   0   8   7      120.14      117.85      3.35 o 
   1   8   7      752.12      764.60     17.28 o 
   2   8   7        3.76        4.51      1.08 o 
   3   8   7      154.82      142.41      8.94 o 
   4   8   7       44.86       39.04      4.40 o 
   5   8   7       13.14       13.77      3.30 o 
   6   8   7       38.20       42.71      4.99 o 
  -4   9   7        0.29        3.04      6.42 o 
  -3   9   7       16.17       15.38      7.78 o 
  -2   9   7       20.71       18.08      1.84 o 
  -1   9   7       66.74       63.04      2.73 o 
   0   9   7        2.89        0.56      0.74 o 
   1   9   7      317.89      322.64      7.58 o 
   2   9   7      223.81      219.74      8.40 o 
   3   9   7       62.58       49.85      4.15 o 
   4   9   7       11.58       10.98      3.38 o 
   5   9   7        0.03       -0.75      1.87 o 
   6   9   7       29.33       30.80      4.67 o 
  -4  10   7       18.90       18.76      9.13 o 
  -3  10   7       14.71       17.58      8.11 o 
  -2  10   7       39.59       34.81      1.92 o 
  -1  10   7      203.19      184.45      5.94 o 
   0  10   7      131.23      140.34      4.40 o 
   1  10   7       72.42       66.62      2.45 o 
   2  10   7       28.21       28.51      1.89 o 
   3  10   7       41.28       44.22      5.05 o 
   4  10   7      282.95      299.20     16.84 o 
   5  10   7       48.44       48.67      5.58 o 
   6  10   7        0.02        0.27      2.43 o 
  -3  11   7        0.22       -0.89      3.47 o 
  -2  11   7      108.35      101.60      4.31 o 
  -1  11   7       32.13       38.12      2.59 o 
   0  11   7       37.89       46.03      2.43 o 
   1  11   7       24.73       23.17      1.52 o 
   2  11   7       37.94       37.82      2.62 o 
   3  11   7      210.21      232.81     14.22 o 
   4  11   7        0.82        1.28      2.60 o 
   5  11   7        1.19        1.46      2.56 o 
  -3  12   7       58.38       76.74     15.72 o 
  -2  12   7        0.10       -0.24      1.36 o 
  -1  12   7        4.05        1.00      1.39 o 
   0  12   7       25.68       27.18      2.35 o 
   1  12   7       43.82       44.07      2.22 o 
   2  12   7        4.06        2.08      1.12 o 
   3  12   7       27.13       31.41      5.19 o 
   4  12   7        0.98        1.87      2.87 o 
   5  12   7        2.84        2.68      5.83 o 
  -2  13   7       36.16       30.11      3.58 o 
  -1  13   7       40.54       48.23      5.78 o 
   0  13   7       17.54       15.68      2.02 o 
   1  13   7        1.55       -0.12      1.00 o 
   2  13   7      113.57      131.11      7.40 o 
   3  13   7      110.55      141.12      7.94 o 
   4  13   7        2.63        7.46      3.85 o 
  -1  14   7       31.89       31.15      2.88 o 
   0  14   7       22.35       20.89      2.29 o 
   1  14   7       68.10       71.07      3.22 o 
   2  14   7       37.05       42.11      4.38 o 
   3  14   7       64.25       73.57     10.81 o 
   0  15   7        6.74        2.20      4.90 o 
   1  15   7        5.85        8.23      1.62 o 
   2  15   7        2.37        4.23      5.75 o 
  -1  -9   8        6.22        8.89      2.13 o 
   0  -9   8       49.58       61.62      4.88 o 
   1  -9   8       13.25       11.93      1.91 o 
   2  -9   8       90.33      101.52      7.10 o 
  -2  -8   8       63.87       64.58      5.00 o 
  -1  -8   8       58.17       61.30      5.61 o 
   0  -8   8       16.67       14.23      2.01 o 
   1  -8   8        4.79        3.49      1.40 o 
   2  -8   8        0.35       -0.92      0.92 o 
   3  -8   8       18.98       21.89      4.20 o 
  -3  -7   8        4.18        5.78      4.02 o 
  -2  -7   8        9.28        7.70      2.05 o 
  -1  -7   8       31.63       30.52      2.51 o 
   0  -7   8       29.75       30.06      2.99 o 
   1  -7   8        8.06        8.84      1.57 o 
   2  -7   8        0.22       -1.44      1.44 o 
   3  -7   8       20.83       18.69      3.39 o 
   4  -7   8       11.32       15.38      6.01 o 
  -3  -6   8       55.84       50.19      7.35 o 
  -2  -6   8      101.86       97.62      6.54 o 
  -1  -6   8        1.75        3.06      1.17 o 
   0  -6   8        3.32        3.45      1.30 o 
   1  -6   8        7.86        9.29      1.64 o 
   2  -6   8       71.04       84.85      4.13 o 
   3  -6   8       29.22       19.04      3.12 o 
   4  -6   8        0.23        1.24      3.74 o 
   5  -6   8       97.19      101.93     13.52 o 
  -4  -5   8       30.06       38.54      7.78 o 
  -3  -5   8       16.28       18.47      6.59 o 
  -2  -5   8        0.75        0.32      1.45 o 
  -1  -5   8        0.78       -1.09      1.09 o 
   0  -5   8      126.54      122.61      4.83 o 
   1  -5   8       78.70       81.66      3.69 o 
   2  -5   8       36.17       36.21      2.53 o 
   3  -5   8        5.11        4.19      2.67 o 
   4  -5   8       66.44       69.12     15.89 o 
   5  -5   8       14.85       19.78      6.76 o 
  -4  -4   8        0.46        0.68      3.55 o 
  -3  -4   8        3.87        4.27      3.09 o 
  -2  -4   8      231.82      227.18     13.71 o 
  -1  -4   8      386.76      376.37      9.76 o 
   0  -4   8        0.02        0.02      0.92 o 
   1  -4   8        7.54        5.46      1.12 o 
   2  -4   8        1.92        1.80      0.98 o 
   3  -4   8      172.46      167.09      9.31 o 
   4  -4   8        2.82       11.51      4.02 o 
   5  -4   8       10.41       10.99      5.41 o 
   6  -4   8        9.40        6.25      5.24 o 
  -4  -3   8       12.35        7.94      4.73 o 
  -3  -3   8        4.45        7.83      3.77 o 
  -2  -3   8      251.89      247.47     10.52 o 
  -1  -3   8        7.64        9.75      1.38 o 
   0  -3   8      909.42      902.48     20.92 o 
   1  -3   8       59.22       61.45      2.81 o 
   2  -3   8       74.98       79.71      3.29 o 
   3  -3   8       50.01       52.38      5.84 o 
   4  -3   8       25.45       42.43      7.61 o 
   5  -3   8       60.96       62.37      9.13 o 
   6  -3   8        1.08        3.72      4.23 o 
  -5  -2   8        3.11        4.39      4.90 o 
  -4  -2   8        1.61        6.42      4.23 o 
  -3  -2   8        3.35        1.56      2.69 o 
  -2  -2   8      290.70      288.81     10.73 o 
  -1  -2   8        5.91        6.58      1.26 o 
   0  -2   8        3.12        3.66      1.08 o 
   1  -2   8      439.20      439.42     10.28 o 
   2  -2   8       72.87       75.28      2.80 o 
   3  -2   8     1276.35     1325.86     97.62 o 
   4  -2   8      118.41      104.29     11.49 o 
   5  -2   8       33.95       39.72      7.10 o 
   6  -2   8       21.63       16.73      5.41 o 
  -5  -1   8        1.59       -1.69      3.89 o 
  -4  -1   8       27.55       31.61      7.44 o 
  -3  -1   8      206.77      226.34     19.10 o 
  -2  -1   8      235.98      217.35     11.91 o 
  -1  -1   8       11.62       12.54      1.46 o 
   0  -1   8      171.29      161.35      4.47 o 
   1  -1   8     1369.90     1289.80     27.01 o 
   2  -1   8      293.23      292.21      7.52 o 
   3  -1   8      773.78      795.91     40.00 o 
   4  -1   8       15.14       10.99      4.23 o 
   5  -1   8       29.25       28.23      5.92 o 
   6  -1   8      113.25      104.13     11.33 o 
  -5   0   8        0.61        3.04      4.73 o 
  -4   0   8       86.19      114.27     13.35 o 
  -3   0   8       14.76       18.09      6.09 o 
  -2   0   8       44.74       39.42      3.19 o 
  -1   0   8       46.40       48.36      2.17 o 
   0   0   8       32.67       30.01      1.70 o 
   1   0   8       80.87       75.49      3.59 o 
   2   0   8       17.69       21.63      1.37 o 
   3   0   8      119.97      121.91      9.26 o 
   4   0   8       16.04       19.46      4.09 o 
   5   0   8        6.54        9.30      4.39 o 
   6   0   8       93.63       81.31      9.64 o 
  -5   1   8       40.59       37.36      9.13 o 
  -4   1   8       65.45       74.38     11.16 o 
  -3   1   8       94.02       93.48     11.83 o 
  -2   1   8       35.22       33.48      2.95 o 
  -1   1   8       91.88       77.17      2.72 o 
   0   1   8       47.39       49.98      2.10 o 
   1   1   8      300.75      300.83      6.45 o 
   2   1   8        6.21        7.83      1.03 o 
   3   1   8       11.56        7.21      2.86 o 
   4   1   8      276.91      262.37     28.99 o 
   5   1   8      108.24       89.76      9.64 o 
   6   1   8       45.40       49.53      7.61 o 
   7   1   8        6.98        5.58      4.06 o 
  -5   2   8       23.58       23.83      7.78 o 
  -4   2   8      147.86      137.93     15.38 o 
  -3   2   8       19.28        9.30      5.24 o 
  -2   2   8      434.44      444.80     16.48 o 
  -1   2   8      128.83      124.56      3.57 o 
   0   2   8       52.91       44.93      1.76 o 
   1   2   8      459.05      445.95      9.95 o 
   2   2   8        7.22        6.78      0.92 o 
   3   2   8      136.81      150.51      9.94 o 
   4   2   8      311.87      291.91     16.33 o 
   5   2   8       55.99       66.94      8.28 o 
   6   2   8        0.87        0.85      2.87 o 
   7   2   8       83.55       54.60      7.78 o 
  -5   3   8       17.10       28.74      8.62 o 
  -4   3   8        5.65        5.58      4.90 o 
  -3   3   8      372.61      306.29     24.68 o 
  -2   3   8      736.47      683.13     23.98 o 
  -1   3   8      104.61       93.07      3.06 o 
   0   3   8        1.81       -0.05      0.56 o 
   1   3   8       69.91       87.06      2.61 o 
   2   3   8      513.33      485.93     14.01 o 
   3   3   8      435.29      408.39     16.65 o 
   4   3   8        0.75       -0.27      0.99 o 
   5   3   8        0.05       -0.51      2.54 o 
   6   3   8        2.76       -2.37      2.70 o 
   7   3   8        0.40        1.86      3.38 o 
  -5   4   8        5.37        1.18      5.58 o 
  -4   4   8       48.29       46.65      9.97 o 
  -3   4   8      156.47      173.26     17.41 o 
  -2   4   8       11.60       10.09      2.34 o 
  -1   4   8      303.70      287.14      7.24 o 
   0   4   8        0.02        1.79      0.71 o 
   1   4   8      565.98      577.06     12.41 o 
   2   4   8      170.14      164.31      5.96 o 
   3   4   8      333.93      314.97     15.42 o 
   4   4   8       16.55       16.79      2.60 o 
   5   4   8        0.23        0.68      2.37 o 
   6   4   8       90.68       76.07      8.62 o 
   7   4   8       15.29       17.83      5.24 o 
  -5   5   8        1.37       -0.68      5.24 o 
  -4   5   8        6.38        6.25      5.24 o 
  -3   5   8       39.36       32.29      8.62 o 
  -2   5   8       52.16       50.60      5.27 o 
  -1   5   8      173.04      172.01      5.31 o 
   0   5   8       23.59       26.61      1.56 o 
   1   5   8       72.80       70.93      2.41 o 
   2   5   8      527.64      491.77     15.03 o 
   3   5   8      111.40      105.39      6.66 o 
   4   5   8      131.45      128.14     10.90 o 
   5   5   8       29.75       21.13      4.56 o 
   6   5   8      308.43      280.60     20.12 o 
   7   5   8       19.14       20.70      3.90 o 
  -5   6   8        0.06        5.07      6.59 o 
  -4   6   8       27.14       25.36      8.28 o 
  -3   6   8       65.96       59.84     10.99 o 
  -2   6   8       17.94       21.58      2.90 o 
  -1   6   8      686.01      643.09     14.50 o 
   0   6   8      631.49      613.00     12.69 o 
   1   6   8      264.69      234.17      5.61 o 
   2   6   8        6.25        8.39      1.95 o 
   3   6   8        3.01        3.23      1.56 o 
   4   6   8      161.31      168.48      9.62 o 
   5   6   8      202.25      189.83     15.04 o 
   6   6   8       31.41       37.28      4.67 o 
  -4   7   8      168.99      254.40     24.17 o 
  -3   7   8       14.18       24.00      8.11 o 
  -2   7   8        5.05        1.18      1.13 o 
  -1   7   8      189.32      178.14      5.63 o 
   0   7   8      463.46      461.79     10.03 o 
   1   7   8        5.84        3.65      0.89 o 
   2   7   8        0.23        0.28      0.80 o 
   3   7   8       49.41       48.19      3.77 o 
   4   7   8       15.21       17.61      3.17 o 
   5   7   8       56.77       48.05      5.83 o 
   6   7   8      157.48      154.21     15.04 o 
  -4   8   8       50.40       51.89     12.17 o 
  -3   8   8        1.10        0.00      5.41 o 
  -2   8   8        0.03        0.58      1.14 o 
  -1   8   8        1.41        1.23      1.11 o 
   0   8   8       13.72       18.11      1.75 o 
   1   8   8      397.67      391.70      9.62 o 
   2   8   8       15.38       13.54      1.45 o 
   3   8   8       58.07       57.69      4.29 o 
   4   8   8       13.18       12.75      3.17 o 
   5   8   8       17.41       17.25      3.46 o 
   6   8   8        3.53        4.97      3.04 o 
  -4   9   8        1.49       -1.69      6.42 o 
  -3   9   8        0.04        5.41      6.59 o 
  -2   9   8       45.20       38.14      2.49 o 
  -1   9   8       32.25       34.34      2.24 o 
   0   9   8        2.47        3.17      1.04 o 
   1   9   8       55.68       58.97      2.51 o 
   2   9   8      325.79      296.51     10.46 o 
   3   9   8       46.51       45.09      6.00 o 
   4   9   8      104.58       92.69      7.50 o 
   5   9   8        9.82       10.38      4.56 o 
   6   9   8       17.89       18.89      4.12 o 
  -4  10   8        0.01        0.85      7.10 o 
  -3  10   8       20.94       42.43     11.66 o 
  -2  10   8       72.92       67.25      3.88 o 
  -1  10   8       65.81       66.85      4.85 o 
   0  10   8       72.11       68.62      2.96 o 
   1  10   8       16.30       15.26      1.51 o 
   2  10   8       68.93       68.98      3.48 o 
   3  10   8       98.10      103.21      8.12 o 
   4  10   8       15.84       23.52      6.51 o 
   5  10   8       57.83       56.26      6.28 o 
   6  10   8       42.90       42.69      5.89 o 
  -3  11   8       15.42       13.51      4.63 o 
  -2  11   8        2.57        3.27      1.40 o 
  -1  11   8        0.26       -1.28      1.28 o 
   0  11   8       68.82       67.49      4.28 o 
   1  11   8      145.07      153.09      4.43 o 
   2  11   8       12.76       13.09      3.05 o 
   3  11   8       15.97       12.00      3.59 o 
   4  11   8        5.65        7.06      7.27 o 
   5  11   8        2.79        2.20      2.96 o 
  -3  12   8       18.95       36.85      7.61 o 
  -2  12   8       11.28       12.97      2.58 o 
  -1  12   8       19.09       17.70      2.20 o 
   0  12   8        1.33        0.25      1.15 o 
   1  12   8       19.00       20.29      1.83 o 
   2  12   8       51.43       56.75      3.67 o 
   3  12   8       48.82       58.10      6.75 o 
   4  12   8        2.27        3.81      3.21 o 
   5  12   8       11.20        9.60      3.82 o 
  -2  13   8       45.63       45.89      6.91 o 
  -1  13   8        0.02        2.11      1.55 o 
   0  13   8       64.24       62.00      3.62 o 
   1  13   8       24.10       28.32      2.08 o 
   2  13   8       20.50       17.90      2.47 o 
   3  13   8       20.99       16.64      4.59 o 
   4  13   8       23.67       24.02      9.64 o 
  -1  14   8       53.55       64.28      4.53 o 
   0  14   8        4.16        3.01      1.56 o 
   1  14   8       16.29       20.72      2.14 o 
   2  14   8       61.48       68.64      4.34 o 
   3  14   8       29.62       31.02     10.90 o 
   1  15   8       14.85       15.89      6.76 o 
  -1  -8   9       26.42       33.39      3.26 o 
   0  -8   9       48.74       41.00      3.15 o 
   1  -8   9        0.32        0.69      1.74 o 
   2  -8   9        8.16        7.92      1.48 o 
   3  -8   9       61.31       73.74      9.09 o 
  -2  -7   9        0.22        2.68      2.14 o 
  -1  -7   9       48.85       42.45      3.00 o 
   0  -7   9        3.38        0.96      1.85 o 
   1  -7   9       33.25       41.46      3.99 o 
   2  -7   9        5.55        6.91      1.42 o 
   3  -7   9        0.06       -2.81      2.81 o 
   4  -7   9       44.39       39.55     15.38 o 
  -3  -6   9        0.15        3.58      3.64 o 
  -2  -6   9        2.23        2.42      1.92 o 
  -1  -6   9        0.02        1.56      1.38 o 
   0  -6   9       47.79       47.62      4.69 o 
   1  -6   9        0.10       -0.12      1.14 o 
   2  -6   9       44.51       46.94      2.69 o 
   3  -6   9       64.76       72.51      5.47 o 
   4  -6   9       39.74       60.80      9.47 o 
  -3  -5   9        3.23        2.01      3.67 o 
  -2  -5   9        4.24        6.98      2.68 o 
  -1  -5   9       35.41       35.47      2.49 o 
   0  -5   9       65.97       66.62      3.46 o 
   1  -5   9        4.44        1.76      1.30 o 
   2  -5   9       86.28       95.01      3.97 o 
   3  -5   9       49.67       52.52      5.18 o 
   4  -5   9        0.73        2.32      4.04 o 
   5  -5   9        0.01       -2.03      4.06 o 
  -4  -4   9        3.74       -1.69      4.23 o 
  -3  -4   9      123.46      128.94     13.78 o 
  -2  -4   9      123.83      126.39      6.36 o 
  -1  -4   9        5.29        4.09      1.32 o 
   0  -4   9       26.30       20.59      2.02 o 
   1  -4   9       95.14       98.69      4.15 o 
   2  -4   9        0.24       -0.04      0.84 o 
   3  -4   9       56.22       49.42      5.26 o 
   4  -4   9        0.44        2.20      3.88 o 
   5  -4   9       13.19        8.96      5.58 o 
  -4  -3   9       27.95       29.75      7.78 o 
  -3  -3   9       21.47       22.31      6.76 o 
  -2  -3   9      131.88      143.96      6.89 o 
  -1  -3   9      207.75      195.16      6.30 o 
   0  -3   9        0.19        2.87      1.08 o 
   1  -3   9        8.42        9.14      1.71 o 
   2  -3   9      166.14      165.67      6.15 o 
   3  -3   9      368.87      391.46     40.67 o 
   4  -3   9        8.56        6.76      4.73 o 
   5  -3   9       35.21       28.91      7.10 o 
   6  -3   9       48.06       44.29      8.96 o 
  -4  -2   9      145.94      168.19     17.07 o 
  -3  -2   9       65.01       86.38     11.33 o 
  -2  -2   9       46.86       49.48      4.33 o 
  -1  -2   9       13.41       12.68      1.71 o 
   0  -2   9      110.14      107.12      4.06 o 
   1  -2   9       43.60       42.11      2.35 o 
   2  -2   9       20.43       20.75      1.47 o 
   3  -2   9       12.43        9.34      3.21 o 
   4  -2   9       92.62       72.01     10.14 o 
   5  -2   9       60.68       49.87      8.45 o 
   6  -2   9       56.72       69.64      9.97 o 
  -4  -1   9       89.54      106.32     13.35 o 
  -3  -1   9        0.21        1.86      3.72 o 
  -2  -1   9        0.11        0.99      1.61 o 
  -1  -1   9      174.07      168.05      6.61 o 
   0  -1   9      799.23      765.85     17.11 o 
   1  -1   9       44.30       35.84      2.13 o 
   2  -1   9      190.60      196.79      5.65 o 
   3  -1   9        4.70        3.81      2.53 o 
   4  -1   9        2.52        2.54      3.21 o 
   5  -1   9        1.09        3.55      3.72 o 
   6  -1   9       41.74       39.22      7.61 o 
  -4   0   9       29.78       30.09      8.11 o 
  -3   0   9        2.21        3.89      4.06 o 
  -2   0   9        0.60        1.10      1.62 o 
  -1   0   9       72.73       60.58      3.03 o 
   0   0   9      207.63      224.59      6.21 o 
   1   0   9      123.45      122.58      4.15 o 
   2   0   9      180.20      191.40      5.43 o 
   3   0   9       81.95      164.81     15.21 o 
   4   0   9        1.02        5.75      3.89 o 
   5   0   9      169.02      169.04     15.21 o 
   6   0   9       44.42       46.82      7.78 o 
  -5   1   9       44.13       33.47      9.13 o 
  -4   1   9        0.03        3.21      4.90 o 
  -3   1   9       21.62       12.17      5.75 o 
  -2   1   9       30.65       20.34      3.29 o 
  -1   1   9      405.73      417.45     11.23 o 
   0   1   9      113.16      112.67      3.55 o 
   1   1   9       40.73       44.44      2.14 o 
   2   1   9      228.21      228.66      5.82 o 
   3   1   9      322.63      322.85     18.01 o 
   4   1   9       50.43       61.36      8.45 o 
   5   1   9        8.21        7.27      4.23 o 
   6   1   9        5.17        0.34      3.89 o 
  -5   2   9        3.32        0.34      5.58 o 
  -4   2   9        8.81        5.75      5.75 o 
  -3   2   9       68.36       72.69     10.99 o 
  -2   2   9      285.91      294.63     12.11 o 
  -1   2   9        3.08        3.07      1.21 o 
   0   2   9       22.36       23.38      1.44 o 
   1   2   9       64.62       54.53      2.17 o 
   2   2   9      536.73      520.77     12.80 o 
   3   2   9      287.36      286.21     16.32 o 
   4   2   9      187.53      180.20     27.64 o 
   5   2   9       11.42        5.58      3.89 o 
   6   2   9      106.90      119.85     12.17 o 
  -5   3   9       15.16       17.92      8.11 o 
  -4   3   9      124.44      109.37     14.54 o 
  -3   3   9       36.18       39.72      8.96 o 
  -2   3   9      176.54      158.78      8.70 o 
  -1   3   9        1.61        1.71      1.21 o 
   0   3   9      145.06      168.80      5.24 o 
   1   3   9      689.46      652.91     13.39 o 
   2   3   9       27.86       27.30      1.39 o 
   3   3   9        5.39       10.18      1.90 o 
   4   3   9       27.39       23.47      2.80 o 
   5   3   9        9.39        9.97      4.23 o 
   6   3   9       25.24       31.27      6.42 o 
  -5   4   9      104.14      124.07     16.90 o 
  -4   4   9       28.00        8.79      5.92 o 
  -3   4   9       45.92       28.40      8.28 o 
  -2   4   9      469.20      435.98     16.70 o 
  -1   4   9      210.84      202.83      6.73 o 
   0   4   9        1.11       -0.15      0.68 o 
   1   4   9       10.49       10.19      1.24 o 
   2   4   9       62.76       65.07      2.77 o 
   3   4   9      162.04      169.86      9.67 o 
   4   4   9       78.50       71.40      6.59 o 
   5   4   9      246.23      239.69     18.59 o 
   6   4   9      157.30      158.05     14.03 o 
  -4   5   9       54.45       54.60     11.16 o 
  -3   5   9       77.03       75.90     12.17 o 
  -2   5   9        1.36        1.64      1.93 o 
  -1   5   9        2.17        0.16      1.19 o 
   0   5   9      348.01      327.58      7.88 o 
   1   5   9      813.53      808.93     19.30 o 
   2   5   9       40.34       42.93      2.07 o 
   3   5   9        0.01        0.37      1.34 o 
   4   5   9      236.08      222.96     20.62 o 
   5   5   9      242.66      237.33     18.42 o 
   6   5   9       45.01       43.95      7.10 o 
  -4   6   9       13.46       13.69      7.27 o 
  -3   6   9        0.01       -0.68      4.56 o 
  -2   6   9      307.09      291.34     10.13 o 
  -1   6   9      690.30      699.94     18.66 o 
   0   6   9       38.66       37.48      1.98 o 
   1   6   9        0.86        1.05      0.75 o 
   2   6   9       16.42       17.12      2.24 o 
   3   6   9      103.22      102.85      6.97 o 
   4   6   9       70.02       62.04      7.94 o 
   5   6   9        1.27        0.85      3.04 o 
   6   6   9        0.74        4.62      2.50 o 
  -4   7   9        0.12       -0.68      5.92 o 
  -3   7   9       52.03       41.75     10.48 o 
  -2   7   9      100.91      103.57      4.00 o 
  -1   7   9       28.91       30.85      2.10 o 
   0   7   9      369.31      365.66      8.35 o 
   1   7   9       19.75       20.87      1.54 o 
   2   7   9      759.77      763.72     20.25 o 
   3   7   9        4.49        4.83      2.03 o 
   4   7   9      144.80      136.24     12.68 o 
   5   7   9       58.36       61.03      9.97 o 
   6   7   9        2.69       -0.68      2.15 o 
  -4   8   9        4.78        5.41      7.27 o 
  -3   8   9        4.25       -0.51      5.75 o 
  -2   8   9        1.47        2.34      1.25 o 
  -1   8   9        0.23       -0.43      1.19 o 
   0   8   9       18.58       17.84      1.63 o 
   1   8   9      211.74      199.82      5.52 o 
   2   8   9      360.55      348.83     10.61 o 
   3   8   9      283.66      281.03     12.79 o 
   4   8   9       97.93      108.55      8.24 o 
   5   8   9        0.20        1.07      2.02 o 
   6   8   9        0.93        1.60      2.57 o 
  -4   9   9        0.01       -6.42      6.42 o 
  -3   9   9       39.33       41.41     11.83 o 
  -2   9   9       69.78       73.73      3.68 o 
  -1   9   9        0.45        0.82      1.30 o 
   0   9   9      154.83      140.72      5.16 o 
   1   9   9      153.66      146.00      4.50 o 
   2   9   9        3.76        3.07      1.13 o 
   3   9   9       64.66       76.94      6.69 o 
   4   9   9        0.85        0.53      2.03 o 
   5   9   9      201.85      196.27     14.71 o 
   6   9   9       54.40       67.12      9.21 o 
  -3  10   9       26.35       36.33     14.71 o 
  -2  10   9       13.41       14.38      1.91 o 
  -1  10   9       89.76       87.02      3.91 o 
   0  10   9       54.75       57.11      3.11 o 
   1  10   9      317.29      314.78      8.26 o 
   2  10   9        1.43        0.68      1.09 o 
   3  10   9        0.67        3.44      4.39 o 
   4  10   9       72.97       71.36      6.87 o 
   5  10   9       19.70       32.36     12.09 o 
  -3  11   9        4.68       13.51      4.84 o 
  -2  11   9       10.32       10.22      2.13 o 
  -1  11   9       17.08       12.06      2.00 o 
   0  11   9       59.96       66.16      6.57 o 
   1  11   9        0.01        0.77      1.04 o 
   2  11   9        9.32        3.79      1.45 o 
   3  11   9       12.68       12.48      6.68 o 
   4  11   9       28.20       26.54      4.90 o 
   5  11   9       18.69       22.82      4.81 o 
  -2  12   9        0.16        0.23      2.07 o 
  -1  12   9       40.78       37.56      5.12 o 
   0  12   9       61.32       75.98      4.10 o 
   1  12   9       70.18       76.59      4.12 o 
   2  12   9       12.92        9.91      1.91 o 
   3  12   9      141.39      155.62     20.12 o 
   4  12   9      116.60      122.30     10.26 o 
   5  12   9       23.01       27.55      8.11 o 
  -2  13   9       32.26       29.58      6.25 o 
  -1  13   9       17.04       12.44      2.11 o 
   0  13   9        1.09        2.56      1.49 o 
   1  13   9        9.86        8.62      1.64 o 
   2  13   9       81.91       86.99      4.93 o 
   3  13   9       20.64       19.74      4.88 o 
   4  13   9       23.87       15.18      8.79 o 
   0  14   9       12.28       11.24      2.12 o 
   1  14   9        1.71        4.65      1.51 o 
   2  14   9        8.32        3.65      2.21 o 
   3  14   9        1.36       -2.58      3.64 o 
  -1  -7  10       78.83       78.98      7.87 o 
   0  -7  10       45.20       59.54      3.96 o 
   1  -7  10        0.09       -0.75      1.19 o 
   2  -7  10        6.25        4.68      1.34 o 
   3  -7  10       39.22       51.22     17.58 o 
  -2  -6  10       29.55       33.41      4.05 o 
  -1  -6  10        1.94        0.26      1.58 o 
   0  -6  10        2.43        0.08      1.38 o 
   1  -6  10       21.03       21.40      3.29 o 
   2  -6  10       52.11       58.14      3.24 o 
   3  -6  10       48.57       54.57     10.56 o 
   4  -6  10        1.22       -0.54      4.68 o 
  -2  -5  10        0.05       -0.03      1.75 o 
  -1  -5  10        6.27        3.99      2.12 o 
   0  -5  10       74.39       74.70      4.06 o 
   1  -5  10       70.78       72.01      3.80 o 
   2  -5  10        0.44       -0.39      1.19 o 
   3  -5  10       46.89       49.93      7.32 o 
   4  -5  10        0.68        1.29      4.18 o 
  -3  -4  10        9.54        7.61      4.90 o 
  -2  -4  10        7.28        4.60      2.05 o 
  -1  -4  10       43.35       39.36      2.88 o 
   0  -4  10        0.09       -0.11      1.23 o 
   1  -4  10      132.80      146.17      5.91 o 
   2  -4  10       37.15       39.52      2.48 o 
   3  -4  10       11.87       10.93      2.83 o 
   4  -4  10       28.57       17.15      5.72 o 
   5  -4  10       16.93       11.16      6.42 o 
  -3  -3  10       22.48       43.27      8.79 o 
  -2  -3  10       37.80       31.56      3.45 o 
  -1  -3  10       90.80       91.02      5.05 o 
   0  -3  10        0.19       -0.40      1.18 o 
   1  -3  10       61.44       63.55      3.33 o 
   2  -3  10       61.41       62.64      3.98 o 
   3  -3  10       92.66       75.23     10.08 o 
   4  -3  10      781.73      732.77     49.02 o 
   5  -3  10       44.13       55.78      9.97 o 
  -4  -2  10       13.07       16.90      7.44 o 
  -3  -2  10        6.06        1.18      4.06 o 
  -2  -2  10       56.97       61.48      4.32 o 
  -1  -2  10      225.02      224.28      8.70 o 
   0  -2  10       42.43       47.69      3.72 o 
   1  -2  10       21.15       20.55      2.80 o 
   2  -2  10      113.63      117.10      5.42 o 
   3  -2  10       32.55       35.79      4.47 o 
   4  -2  10       10.16        9.13      4.90 o 
   5  -2  10        4.76        7.27      4.90 o 
  -4  -1  10       44.00       63.22     10.99 o 
  -3  -1  10        0.82        0.51      4.23 o 
  -2  -1  10       65.20       74.21      9.47 o 
  -1  -1  10       12.77        8.31      1.64 o 
   0  -1  10       99.92      104.78      4.98 o 
   1  -1  10      131.96      122.39      4.38 o 
   2  -1  10       32.70       32.24      1.91 o 
   3  -1  10       40.61       42.38     15.47 o 
   4  -1  10       78.98       69.64      9.97 o 
   5  -1  10        7.40        6.59      4.73 o 
   6  -1  10       16.35       14.20      5.58 o 
  -4   0  10       10.85       12.68      6.25 o 
  -3   0  10        4.59        6.09      4.73 o 
  -2   0  10       98.05      102.81      7.10 o 
  -1   0  10      148.51      149.81      5.32 o 
   0   0  10       11.52       12.22      2.48 o 
   1   0  10       88.75       90.94      3.59 o 
   2   0  10       39.09       43.68      2.14 o 
   3   0  10        4.09        5.62      3.21 o 
   4   0  10        0.04        0.51      3.55 o 
   5   0  10       37.06       31.61      7.27 o 
   6   0  10       31.89       27.21      6.93 o 
  -4   1  10        9.47        6.59      5.24 o 
  -3   1  10      176.15      187.29     18.59 o 
  -2   1  10        5.99        8.51      2.41 o 
  -1   1  10       67.48       66.49      3.70 o 
   0   1  10        1.20        0.57      0.96 o 
   1   1  10      252.66      261.72      7.92 o 
   2   1  10      746.42      763.00     17.00 o 
   3   1  10       10.94        6.44      3.89 o 
   4   1  10        2.41        3.04      3.89 o 
   5   1  10       88.26       72.85      9.97 o 
   6   1  10       80.93       73.53     10.14 o 
  -4   2  10      108.40      143.51     17.07 o 
  -3   2  10       40.29       52.23     10.14 o 
  -2   2  10      267.89      256.22     11.19 o 
  -1   2  10       49.88       45.34      2.72 o 
   0   2  10      197.14      179.22      4.80 o 
   1   2  10       63.98       59.87      3.10 o 
   2   2  10       62.53       64.68      2.58 o 
   3   2  10        0.37        0.22      2.33 o 
   4   2  10        4.24        6.93      4.23 o 
   5   2  10       10.57        7.78      4.23 o 
   6   2  10        2.75        2.54      4.06 o 
  -4   3  10        1.50        8.11      5.75 o 
  -3   3  10       22.34       13.18      6.42 o 
  -2   3  10        3.24        1.11      2.02 o 
  -1   3  10      116.68      116.21      4.73 o 
   0   3  10        0.04       -0.74      0.74 o 
   1   3  10       27.54       24.92      1.50 o 
   2   3  10        2.26        0.43      0.57 o 
   3   3  10        7.05        5.90      1.68 o 
   4   3  10       40.72       39.05      7.61 o 
   5   3  10       16.65       14.20      5.41 o 
   6   3  10       15.78       17.58      5.92 o 
  -4   4  10       67.64       56.46     11.83 o 
  -3   4  10        1.65       -1.69      4.56 o 
  -2   4  10       32.42       30.74      4.23 o 
  -1   4  10        7.00        7.53      1.66 o 
   0   4  10      150.86      164.32      5.58 o 
   1   4  10      161.97      161.20      4.95 o 
   2   4  10      103.32       97.32      3.12 o 
   3   4  10      180.55      171.36      9.13 o 
   4   4  10      320.86      279.58     21.81 o 
   5   4  10      228.35      217.89     18.09 o 
   6   4  10       19.25       21.64      6.09 o 
  -4   5  10        1.28        4.39      5.75 o 
  -3   5  10       21.18       23.16      8.45 o 
  -2   5  10       61.45       76.65      8.43 o 
  -1   5  10      150.55      150.31      6.58 o 
   0   5  10      156.93      163.74      4.57 o 
   1   5  10       63.30       66.68      2.76 o 
   2   5  10      399.05      364.08      9.23 o 
   3   5  10      174.98      167.46      9.92 o 
   4   5  10        0.46       -1.86      2.87 o 
   5   5  10        2.65        0.17      3.38 o 
   6   5  10       22.06       22.48      6.25 o 
  -4   6  10       18.37       18.93      8.62 o 
  -3   6  10      237.21      267.92     25.02 o 
  -2   6  10      117.79      122.61     10.22 o 
  -1   6  10       67.13       62.19      3.44 o 
   0   6  10       34.84       33.84      3.73 o 
   1   6  10       77.13       74.98      3.00 o 
   2   6  10      156.53      144.28      4.25 o 
   3   6  10        0.00        0.78      1.50 o 
   4   6  10       58.27       52.06      8.11 o 
   5   6  10       42.55       33.13      6.93 o 
   6   6  10        0.11        2.54      3.72 o 
  -4   7  10        0.03       -2.37      6.42 o 
  -3   7  10        0.56       -2.54      5.41 o 
  -2   7  10       12.32       12.27      2.06 o 
  -1   7  10      386.38      404.14     11.84 o 
   0   7  10       29.82       26.03      2.34 o 
   1   7  10        5.15        6.04      1.03 o 
   2   7  10       93.34       92.05      2.98 o 
   3   7  10        0.03       -0.07      1.56 o 
   4   7  10       74.78       72.18      9.47 o 
   5   7  10       12.67       17.41      5.58 o 
   6   7  10       20.41       17.84      5.32 o 
  -3   8  10       48.55       39.55     11.66 o 
  -2   8  10        1.22       -0.41      1.58 o 
  -1   8  10       68.30       57.38      2.95 o 
   0   8  10      144.89      135.67      5.52 o 
   1   8  10       14.78       16.09      1.41 o 
   2   8  10       27.19       31.81      1.84 o 
   3   8  10      102.13       99.90      7.83 o 
   4   8  10       20.76       25.74      6.68 o 
   5   8  10      235.31      228.79     19.61 o 
   6   8  10        6.05        3.93      2.81 o 
  -3   9  10        2.02       -0.34      6.59 o 
  -2   9  10        8.67       10.04      2.17 o 
  -1   9  10      152.28      149.94      6.12 o 
   0   9  10      426.81      408.49     11.56 o 
   1   9  10      104.38      101.56      4.16 o 
   2   9  10      180.49      184.02      5.77 o 
   3   9  10        2.10       -2.20      2.62 o 
   4   9  10       55.01       61.60      6.45 o 
   5   9  10       67.65       71.55      7.22 o 
   6   9  10       12.24       15.04      4.12 o 
  -3  10  10        7.69        1.58      3.99 o 
  -2  10  10       33.69       41.09      3.67 o 
  -1  10  10       35.98       42.83      2.81 o 
   0  10  10        7.81        7.65      1.71 o 
   1  10  10        0.87        0.46      0.95 o 
   2  10  10       14.95       15.42      1.46 o 
   3  10  10        2.78        0.43      2.21 o 
   4  10  10       13.47       15.21      4.23 o 
   5  10  10       31.44       28.93      5.07 o 
  -2  11  10        1.77        2.55      1.86 o 
  -1  11  10       17.40       13.68      2.12 o 
   0  11  10       66.80       77.59      4.06 o 
   1  11  10        0.18        2.24      1.26 o 
   2  11  10       21.01       15.48      3.46 o 
   3  11  10      127.20      140.86     10.70 o 
   4  11  10      102.87      128.47     17.41 o 
   5  11  10        2.07        1.56      3.15 o 
  -2  12  10       21.06       18.83      5.32 o 
  -1  12  10        5.60        7.00      2.04 o 
   0  12  10       20.10       13.65      2.27 o 
   1  12  10      164.12      171.41      6.46 o 
   2  12  10       56.02       62.12      7.42 o 
   3  12  10       65.70       63.00      7.17 o 
   4  12  10       21.31       29.33      8.11 o 
  -1  13  10        9.69       12.30      2.33 o 
   0  13  10       30.14       29.68      2.75 o 
   1  13  10       67.46       78.92      3.96 o 
   2  13  10       31.20       35.34      4.34 o 
   3  13  10        0.38       -0.49      3.03 o 
   4  13  10        4.98        6.09      5.41 o 
   0  14  10       11.13       10.54      2.49 o 
   1  14  10        2.11        3.69      1.57 o 
   2  14  10       35.96       58.81     20.45 o 
  -1  -6  11        0.64       -0.61      1.64 o 
   0  -6  11       19.17       24.45      2.99 o 
   1  -6  11       33.69       40.63      3.21 o 
   2  -6  11        1.27        0.06      1.19 o 
   3  -6  11        0.74        8.62      9.80 o 
  -2  -5  11        2.82       -2.33      4.82 o 
  -1  -5  11       61.69       58.54      4.11 o 
   0  -5  11       15.73       17.42      2.30 o 
   1  -5  11       31.99       30.93      3.25 o 
   2  -5  11       16.73       25.58      2.16 o 
   3  -5  11       11.79        9.96      3.87 o 
  -2  -4  11       16.36       13.15      2.92 o 
  -1  -4  11       44.60       44.49      3.12 o 
   0  -4  11      107.74      108.17      5.02 o 
   1  -4  11       42.82       46.52      3.26 o 
   2  -4  11       44.48       51.27      2.94 o 
   3  -4  11       84.87       86.80      6.30 o 
   4  -4  11       67.34       85.80     11.01 o 
  -3  -3  11        4.63        5.58      5.58 o 
  -2  -3  11       53.75       53.96      4.37 o 
  -1  -3  11      212.08      223.20     12.58 o 
   0  -3  11        1.07       -1.63      1.63 o 
   1  -3  11       31.68       31.52      3.19 o 
   2  -3  11       78.60       84.18      3.96 o 
   3  -3  11      164.57      186.75      9.09 o 
   4  -3  11       47.17       45.98      9.80 o 
   5  -3  11        0.47       -1.52      5.24 o 
  -3  -2  11       59.90       86.21     12.51 o 
  -2  -2  11       36.41       46.56      5.12 o 
  -1  -2  11        1.34        0.12      1.45 o 
   0  -2  11        0.10        0.53      1.30 o 
   1  -2  11      188.74      194.88      6.70 o 
   2  -2  11       11.16       12.72      1.47 o 
   3  -2  11       10.37        6.77      3.11 o 
   4  -2  11      184.88      164.98     17.07 o 
   5  -2  11       88.81      106.32     13.52 o 
  -3  -1  11        2.31       -0.17      4.23 o 
  -2  -1  11       33.38       25.84      3.82 o 
  -1  -1  11       32.64       32.40      2.50 o 
   0  -1  11       17.04       13.62      1.99 o 
   1  -1  11       56.43       57.10      3.12 o 
   2  -1  11       79.76       82.19      4.75 o 
   3  -1  11      116.99      117.50     18.85 o 
   4  -1  11       61.16       59.50      9.97 o 
   5  -1  11       28.19       23.33      7.44 o 
  -3   0  11       94.48      105.82     14.03 o 
  -2   0  11        1.10        0.85      2.05 o 
  -1   0  11       12.34       10.70      1.86 o 
   0   0  11       99.10      114.95      5.02 o 
   1   0  11      180.01      177.19      7.55 o 
   2   0  11       41.99       47.06      2.63 o 
   3   0  11        0.04       -1.18      3.38 o 
   4   0  11       13.22       10.31      5.41 o 
   5   0  11      132.77      158.72     16.23 o 
   6   0  11       79.47       84.18     11.83 o 
  -4   1  11       61.60       98.04     14.20 o 
  -3   1  11        0.50        1.18      4.73 o 
  -2   1  11        0.00       -0.62      1.91 o 
  -1   1  11        2.72        0.96      1.46 o 
   0   1  11       44.29       45.63      3.03 o 
   1   1  11        1.94        1.95      1.06 o 
   2   1  11        8.39        9.01      1.14 o 
   3   1  11       56.91       58.66      9.64 o 
   4   1  11      200.42      190.33     17.92 o 
   5   1  11        5.26       -3.55      3.55 o 
   6   1  11        0.30        1.52      4.23 o 
  -4   2  11       14.81       12.17      6.76 o 
  -3   2  11        0.65        2.54      4.90 o 
  -2   2  11      129.93      130.75      7.35 o 
  -1   2  11      506.06      486.02     15.72 o 
   0   2  11       35.98       33.56      2.62 o 
   1   2  11        9.64        7.36      1.92 o 
   2   2  11       11.50       11.56      1.16 o 
   3   2  11       23.67       17.71      4.39 o 
   4   2  11        1.81        4.06      4.06 o 
   5   2  11        5.40        0.68      3.72 o 
   6   2  11        1.69        3.55      4.39 o 
  -4   3  11        0.95       -0.17      5.58 o 
  -3   3  11       18.30       21.13      7.94 o 
  -2   3  11        8.74        9.36      2.60 o 
  -1   3  11      344.92      348.07     10.52 o 
   0   3  11       42.38       40.79      3.01 o 
   1   3  11      111.61       99.81      3.76 o 
   2   3  11       17.78       16.20      1.24 o 
   3   3  11       83.30       80.32      5.53 o 
   4   3  11      276.58      254.23     21.30 o 
   5   3  11       10.82       11.66      5.58 o 
   6   3  11       37.46       37.53      7.94 o 
  -4   4  11        0.01        1.01      6.25 o 
  -3   4  11       95.25      109.37     15.38 o 
  -2   4  11      109.42      117.93      8.27 o 
  -1   4  11        2.79        3.92      1.60 o 
   0   4  11        0.36       -0.91      1.29 o 
   1   4  11      464.39      433.40     10.42 o 
   2   4  11      738.92      737.13     16.31 o 
   3   4  11       54.39       57.70      4.87 o 
   4   4  11       22.59       27.21      6.93 o 
   5   4  11       40.89       44.63      8.28 o 
   6   4  11       78.65       82.15     11.49 o 
  -4   5  11       23.25       30.43      9.97 o 
  -3   5  11       97.38      110.04     15.72 o 
  -2   5  11       19.82       18.12      3.28 o 
  -1   5  11        2.01        1.75      1.45 o 
   0   5  11      157.13      156.05      6.60 o 
   1   5  11      234.83      231.52      7.52 o 
   2   5  11      137.69      135.16      4.15 o 
   3   5  11      284.07      287.64     15.49 o 
   4   5  11        8.10       14.37      5.41 o 
   5   5  11       22.75       14.03      5.58 o 
   6   5  11       12.28       12.34      5.75 o 
  -3   6  11       11.28       17.24      8.79 o 
  -2   6  11        0.28        1.46      2.26 o 
  -1   6  11        0.08       -0.40      1.37 o 
   0   6  11        7.69        5.89      1.45 o 
   1   6  11       30.97       32.86      2.04 o 
   2   6  11        0.26       -0.43      0.63 o 
   3   6  11       31.24       32.92      6.59 o 
   4   6  11       61.99       72.35      9.97 o 
   5   6  11       43.50       32.79      7.44 o 
   6   6  11       67.09       61.36      9.80 o 
  -3   7  11       78.84      110.72     16.73 o 
  -2   7  11        4.68        2.34      2.37 o 
  -1   7  11        2.63        1.97      1.53 o 
   0   7  11       80.92       77.59      4.10 o 
   1   7  11       53.62       57.76      2.50 o 
   2   7  11       72.40       70.76      2.70 o 
   3   7  11      101.62       96.01     11.66 o 
   4   7  11      466.16      403.66     29.58 o 
   5   7  11       98.04      106.83     12.51 o 
   6   7  11       20.32       18.60      4.23 o 
  -3   8  11        4.55       -1.69      6.42 o 
  -2   8  11       15.25       13.10      2.21 o 
  -1   8  11       69.05       74.26      4.14 o 
   0   8  11       13.54       22.85      2.40 o 
   1   8  11       11.25       12.01      1.39 o 
   2   8  11       35.70       38.42      3.30 o 
   3   8  11       53.69       55.61      8.96 o 
   4   8  11       36.55       24.51      6.76 o 
   5   8  11       26.04       24.26      4.48 o 
   6   8  11        1.50       -1.66      2.35 o 
  -3   9  11       18.61       12.92      4.81 o 
  -2   9  11       32.06       42.16      7.61 o 
  -1   9  11        2.69        0.66      1.45 o 
   0   9  11       11.55       10.69      1.79 o 
   1   9  11        1.10       -0.38      0.88 o 
   2   9  11      195.69      195.41      6.17 o 
   3   9  11        2.06        3.09      2.38 o 
   4   9  11        5.84        3.25      2.69 o 
   5   9  11        9.92        4.23      4.23 o 
  -2  10  11        0.05       -0.14      2.74 o 
  -1  10  11       35.02       39.81      2.53 o 
   0  10  11        3.59        2.78      1.59 o 
   1  10  11        6.47        7.80      1.59 o 
   2  10  11        0.71        2.56      1.46 o 
   3  10  11        1.66        4.93      2.63 o 
   4  10  11       17.81       19.20      4.28 o 
   5  10  11        4.13        4.14      3.23 o 
  -2  11  11        2.50        1.10      2.30 o 
  -1  11  11       38.33       40.48      2.88 o 
   0  11  11      117.59      129.09      5.60 o 
   1  11  11       76.00       76.87      7.08 o 
   2  11  11      132.33      141.10      6.64 o 
   3  11  11       15.97       20.73      4.46 o 
   4  11  11       79.92       85.37     15.30 o 
   5  11  11       34.44       34.15      8.11 o 
  -1  12  11       45.07       44.35      3.41 o 
   0  12  11       86.97       91.15      4.72 o 
   1  12  11       20.59       22.40      2.28 o 
   2  12  11        0.08       -0.05      1.71 o 
   3  12  11        4.02       -1.99      2.81 o 
   4  12  11        4.11        0.75      3.22 o 
   0  13  11      100.10      112.60      7.12 o 
   1  13  11        0.33       -0.84      1.30 o 
   2  13  11       30.19       25.66      7.69 o 
   3  13  11        0.89        4.57      3.68 o 
   0  -5  12        0.50        0.37      1.54 o 
   1  -5  12       23.96       22.22      2.51 o 
   2  -5  12       15.41       14.86      1.92 o 
  -1  -4  12       53.65       56.23      4.32 o 
   0  -4  12       10.19        9.99      2.04 o 
   1  -4  12        1.37        2.09      1.53 o 
   2  -4  12      129.04      142.47      5.72 o 
   3  -4  12       11.87        6.62      3.81 o 
  -2  -3  12       20.68       29.12      4.30 o 
  -1  -3  12        0.00       -0.43      2.16 o 
   0  -3  12        0.03        0.78      1.49 o 
   1  -3  12       56.50       60.19      3.63 o 
   2  -3  12        8.57       10.70      1.62 o 
   3  -3  12        1.50        0.67      2.59 o 
   4  -3  12       92.84       96.35     13.86 o 
  -2  -2  12        0.01       -0.13      2.40 o 
  -1  -2  12        5.77        8.77      2.57 o 
   0  -2  12        0.01       -1.42      1.42 o 
   1  -2  12        9.00        6.66      1.73 o 
   2  -2  12       25.82       29.03      2.44 o 
   3  -2  12        5.85        4.40      2.65 o 
   4  -2  12       12.20       16.90      7.10 o 
  -2  -1  12        0.31        0.70      2.02 o 
  -1  -1  12        1.29       -1.36      1.55 o 
   0  -1  12      109.72      113.93      5.18 o 
   1  -1  12      219.96      234.37      8.18 o 
   2  -1  12       10.40       11.45      1.46 o 
   3  -1  12        1.11        1.99      3.12 o 
   4  -1  12       46.07       37.53      9.47 o 
   5  -1  12       30.12       20.79      7.61 o 
  -3   0  12       37.82       48.68     10.31 o 
  -2   0  12       18.15       28.21      3.71 o 
  -1   0  12        0.60        1.34      1.70 o 
   0   0  12       65.82       75.67      5.18 o 
   1   0  12        1.06       -1.19      1.19 o 
   2   0  12       26.29       26.79      1.82 o 
   3   0  12      149.77      152.04     11.24 o 
   4   0  12       60.39       82.83     12.00 o 
   5   0  12       13.77        6.76      5.92 o 
  -3   1  12       11.72       15.55      7.44 o 
  -2   1  12       82.25       89.54     11.30 o 
  -1   1  12      188.80      212.11      7.95 o 
   0   1  12       60.16       64.54      4.16 o 
   1   1  12        9.18        8.72      2.07 o 
   2   1  12       21.40       23.01      1.73 o 
   3   1  12        5.44        3.54      3.08 o 
   4   1  12        1.02        1.86      4.73 o 
   5   1  12       15.55       13.18      5.92 o 
  -3   2  12       28.01       38.03      9.97 o 
  -2   2  12       21.37       21.25      3.42 o 
  -1   2  12       49.05       42.69      3.00 o 
   0   2  12        2.36        4.09      1.61 o 
   1   2  12       35.59       32.59      2.61 o 
   2   2  12        8.72        5.25      1.78 o 
   3   2  12       31.83       32.62      8.11 o 
   4   2  12       25.86       27.38      7.44 o 
   5   2  12        0.17       -3.21      4.06 o 
  -3   3  12       83.34       84.01     13.69 o 
  -2   3  12       20.45       27.03      3.83 o 
  -1   3  12       31.32       30.52      3.27 o 
   0   3  12        2.67        3.84      1.68 o 
   1   3  12      143.32      142.06      6.30 o 
   2   3  12      155.76      158.28      4.44 o 
   3   3  12       30.08       16.23      6.25 o 
   4   3  12       10.64       10.82      5.58 o 
   5   3  12      189.19      189.32     18.26 o 
   6   3  12      167.18      156.36     16.40 o 
  -3   4  12       50.38       58.32     12.34 o 
  -2   4  12        0.00        2.65      2.41 o 
  -1   4  12        8.58        6.52      1.94 o 
   0   4  12      342.92      343.32     11.49 o 
   1   4  12      252.58      245.44      7.16 o 
   2   4  12        0.38       -0.15      0.69 o 
   3   4  12        3.19       -0.34      4.23 o 
   4   4  12       16.43       15.38      6.09 o 
   5   4  12       18.87       12.85      6.25 o 
   6   4  12       12.42        7.94      5.41 o 
  -3   5  12       16.79       13.35      7.61 o 
  -2   5  12        1.26        1.99      2.58 o 
  -1   5  12       67.76       67.88      5.07 o 
   0   5  12       42.64       44.02      3.28 o 
   1   5  12       29.30       27.74      2.08 o 
   2   5  12      119.95      121.08      3.99 o 
   3   5  12        9.65        5.75      5.07 o 
   4   5  12        4.64        4.06      4.23 o 
   5   5  12       27.75       36.68      8.28 o 
   6   5  12       36.31       45.98      9.13 o 
  -3   6  12        4.11        8.79      7.44 o 
  -2   6  12        6.12        7.52      2.86 o 
  -1   6  12       73.76       66.88      4.02 o 
   0   6  12      387.92      414.14     13.34 o 
   1   6  12        4.67        5.14      1.92 o 
   2   6  12       28.88       26.51      1.84 o 
   3   6  12       44.82       47.50      9.13 o 
   4   6  12       19.51       17.24      6.59 o 
   5   6  12       32.24       34.15      8.45 o 
  -3   7  12        0.09        9.80      8.28 o 
  -2   7  12       46.62       59.58      5.47 o 
  -1   7  12       93.95      122.28      5.57 o 
   0   7  12       18.46       12.67      1.87 o 
   1   7  12        0.41       -0.98      0.98 o 
   2   7  12       30.69       29.04      2.04 o 
   3   7  12      670.75      705.89     47.50 o 
   4   7  12      100.41       93.98     12.34 o 
   5   7  12       11.38        1.86      4.23 o 
  -2   8  12       13.59       16.41      3.85 o 
  -1   8  12       28.05       26.06      2.77 o 
   0   8  12       29.54       26.02      2.83 o 
   1   8  12      204.89      181.38      6.77 o 
   2   8  12       69.77       74.38      3.67 o 
   3   8  12       39.91       52.91      9.64 o 
   4   8  12       20.28       18.42      6.76 o 
   5   8  12       21.68        9.64      5.75 o 
  -2   9  12        2.90        4.02      3.17 o 
  -1   9  12        3.91        2.41      1.77 o 
   0   9  12       43.07       41.92      3.52 o 
   1   9  12        2.19        1.23      1.31 o 
   2   9  12        3.41        2.39      1.46 o 
   3   9  12        0.20        1.62      2.22 o 
   4   9  12        8.11        5.27      2.92 o 
   5   9  12        0.49       -1.34      2.62 o 
  -2  10  12       18.08       24.06      6.09 o 
  -1  10  12        1.60       -1.56      1.56 o 
   0  10  12       18.64       14.21      2.29 o 
   1  10  12       28.90       32.19      2.62 o 
   2  10  12       13.59       15.29      1.71 o 
   3  10  12        2.72        3.08      2.72 o 
   4  10  12       55.37       51.69     10.90 o 
   5  10  12      122.52      118.59     10.99 o 
  -1  11  12       75.63       75.95      3.57 o 
   0  11  12       24.31       20.48      2.51 o 
   1  11  12       40.46       51.94      3.87 o 
   2  11  12       34.83       37.08      6.53 o 
   3  11  12       28.58       30.85      5.27 o 
   4  11  12      110.68      117.83     10.13 o 
  -1  12  12       67.98       72.14      4.48 o 
   0  12  12        2.83        6.69      1.94 o 
   1  12  12       16.29       24.86      3.34 o 
   2  12  12        1.58       -0.47      2.17 o 
   3  12  12       18.90       27.01      5.75 o 
   1  13  12        8.07        8.82      1.91 o 
   2  13  12        9.06       11.22      3.05 o 
   1  -4  13        8.03        8.69      2.01 o 
   2  -4  13       15.11        6.76      9.30 o 
   0  -3  13        1.01        1.31      1.72 o 
   1  -3  13        3.52        3.25      1.65 o 
   2  -3  13        0.04        0.84      1.49 o 
   3  -3  13        2.57        0.25      3.68 o 
  -1  -2  13       66.82       73.42      5.71 o 
   0  -2  13       67.19       62.78      5.70 o 
   1  -2  13        0.48        1.34      1.31 o 
   2  -2  13       11.88       13.86      1.67 o 
   3  -2  13       70.61       73.35      6.96 o 
  -2  -1  13       35.94       39.56      5.13 o 
  -1  -1  13       91.58       98.38      4.96 o 
   0  -1  13       47.30       50.81      3.58 o 
   1  -1  13        3.18        3.67      1.66 o 
   2  -1  13       24.75       22.31      2.00 o 
   3  -1  13       92.93       91.67      7.72 o 
   4  -1  13       13.24       13.52      7.27 o 
  -2   0  13       33.81       46.87      5.92 o 
  -1   0  13        0.13       -1.19      1.68 o 
   0   0  13        7.29       17.03      4.18 o 
   1   0  13        5.98        5.02      1.58 o 
   2   0  13        0.68       -0.23      1.04 o 
   3   0  13       18.18       21.84      4.72 o 
   4   0  13        1.71       -0.17      4.73 o 
  -2   1  13        2.26       -1.80      2.96 o 
  -1   1  13       52.32       51.09      3.57 o 
   0   1  13      238.04      233.37     11.08 o 
   1   1  13        0.32        0.73      1.31 o 
   2   1  13       24.93       31.66      4.69 o 
   3   1  13       66.45       63.23      6.81 o 
   4   1  13        1.91        1.69      5.07 o 
   5   1  13        0.37       -0.34      4.56 o 
  -2   2  13        0.14        2.06      2.79 o 
  -1   2  13       25.29       17.58      2.48 o 
   0   2  13       45.73       48.04      3.53 o 
   1   2  13       70.39       75.79      4.73 o 
   2   2  13      108.87      114.59      4.49 o 
   3   2  13       11.89        6.31      3.45 o 
   4   2  13       36.41       24.34      7.78 o 
   5   2  13      151.03      176.30     18.93 o 
  -2   3  13        4.53        7.07      3.89 o 
  -1   3  13        8.34        6.97      2.03 o 
   0   3  13       84.17       80.43      4.49 o 
   1   3  13        7.37       11.55      2.61 o 
   2   3  13       73.53       78.61      3.77 o 
   3   3  13      143.09      136.70      7.29 o 
   4   3  13       78.64      101.59     13.69 o 
   5   3  13       14.65       18.09      7.27 o 
  -2   4  13       23.42       28.53      4.57 o 
  -1   4  13       79.56       84.05      5.54 o 
   0   4  13        7.33        5.77      1.81 o 
   1   4  13        0.89        0.28      1.35 o 
   2   4  13       11.13       10.79      1.12 o 
   3   4  13       84.18       91.62     13.18 o 
   4   4  13       21.31       28.91      8.62 o 
   5   4  13       11.61        8.96      5.75 o 
  -2   5  13        3.36        2.82      3.08 o 
  -1   5  13        0.01       -1.42      1.64 o 
   0   5  13       39.05       40.30      3.27 o 
   1   5  13       53.35       46.65      2.82 o 
   2   5  13       28.31       28.25      1.76 o 
   3   5  13        0.09        2.70      5.07 o 
   4   5  13        6.76       17.41      6.76 o 
   5   5  13       20.57       28.91      8.62 o 
  -2   6  13      278.01      296.48     15.58 o 
  -1   6  13       11.98       12.12      3.66 o 
   0   6  13        0.23       -1.03      1.51 o 
   1   6  13       60.27       64.13      4.00 o 
   2   6  13      189.58      200.73      6.48 o 
   3   6  13      108.64      102.94     13.86 o 
   4   6  13        0.97       -2.70      4.06 o 
   5   6  13       55.60       54.26     10.31 o 
  -2   7  13       42.02       64.43      8.28 o 
  -1   7  13        2.86        0.51      1.78 o 
   0   7  13       26.07       23.09      3.74 o 
   1   7  13       56.18       62.21      5.91 o 
   2   7  13       66.00       72.28      3.26 o 
   3   7  13       47.14       27.21      8.28 o 
   4   7  13        0.82       -1.86      4.23 o 
   5   7  13        3.70        7.61      5.41 o 
  -2   8  13        6.26        9.13      3.65 o 
  -1   8  13       22.09       21.99      2.69 o 
   0   8  13       38.84       43.07      2.97 o 
   1   8  13       10.97        9.81      1.64 o 
   2   8  13       12.81        8.75      1.93 o 
   3   8  13        3.51        4.06      5.07 o 
   4   8  13       77.73       60.01     10.82 o 
   5   8  13        1.31        1.01      4.90 o 
  -2   9  13        9.70        6.42      5.24 o 
  -1   9  13       16.76       19.42      2.66 o 
   0   9  13       57.05       56.65      3.06 o 
   1   9  13       63.76       66.72      3.77 o 
   2   9  13        6.17        7.58      1.54 o 
   3   9  13        7.66        6.95      3.28 o 
   4   9  13       35.57       35.17      7.27 o 
  -1  10  13       16.96       21.17      2.73 o 
   0  10  13       66.19       71.89      3.82 o 
   1  10  13       60.96       62.68      3.67 o 
   2  10  13       21.35       18.30      3.52 o 
   3  10  13      121.82      122.26     10.18 o 
   4  10  13       75.80       90.04     14.79 o 
   0  11  13        0.52        0.51      1.74 o 
   1  11  13        8.72        6.69      1.78 o 
   2  11  13       50.05       40.84      5.83 o 
   3  11  13       17.99       21.66     10.31 o 
   0  12  13        4.75        0.51      4.73 o 
   1  12  13       36.92       36.73      4.28 o 
   2  12  13        0.95       -0.82      2.31 o 
   3  12  13        5.83        4.06      4.56 o 
   1  -2  14        2.26        1.25      1.66 o 
   2  -2  14      146.50      169.41      8.14 o 
   0  -1  14       32.88       31.47      5.15 o 
   1  -1  14       34.87       34.01      2.91 o 
   2  -1  14       15.00       19.91      2.03 o 
   3  -1  14        4.70        1.07      3.94 o 
  -1   0  14       37.38       39.61      3.28 o 
   0   0  14       31.03       39.53      3.22 o 
   1   0  14       77.64       84.86      4.75 o 
   2   0  14        8.20        6.07      1.43 o 
   3   0  14        1.27        0.78      2.97 o 
  -1   1  14        0.46       -0.63      1.83 o 
   0   1  14        0.12        0.45      2.29 o 
   1   1  14       60.12       66.48      4.04 o 
   2   1  14        1.29       -1.05      1.05 o 
   3   1  14       11.14        8.18      3.61 o 
   4   1  14       25.21       19.27      8.11 o 
  -1   2  14       78.11       82.52      4.63 o 
   0   2  14      228.22      239.04      9.13 o 
   1   2  14        2.93        1.71      1.59 o 
   2   2  14       63.29       67.24      4.39 o 
   3   2  14       57.45       48.71      6.44 o 
   4   2  14       50.65       62.88     12.17 o 
  -2   3  14       66.82       68.46     12.17 o 
  -1   3  14       36.96       39.18      3.35 o 
   0   3  14       17.45       12.63      2.40 o 
   1   3  14       27.95       28.40      2.74 o 
   2   3  14       98.80      111.13      5.76 o 
   3   3  14       80.93      101.34      8.50 o 
   4   3  14        0.01        3.72      5.92 o 
  -2   4  14        4.61        6.59      3.56 o 
  -1   4  14        3.99        0.84      1.89 o 
   0   4  14       17.56       18.92      2.61 o 
   1   4  14       20.42       22.21      2.93 o 
   2   4  14       16.21       16.34      1.71 o 
   3   4  14       60.21       52.73      4.73 o 
   4   4  14       39.64       46.15     10.48 o 
  -2   5  14        2.49        1.18      5.58 o 
  -1   5  14        5.62        6.13      2.23 o 
   0   5  14        5.18        2.12      1.78 o 
   1   5  14      212.39      218.58      8.20 o 
   2   5  14       69.85       75.44      3.62 o 
   3   5  14       19.65       14.67      3.94 o 
   4   5  14       18.09       16.23      7.61 o 
  -1   6  14        1.15        0.72      1.96 o 
   0   6  14       29.41       33.55      3.17 o 
   1   6  14       22.03       23.50      2.61 o 
   2   6  14        1.28        1.24      1.16 o 
   3   6  14        0.10       -1.35      2.59 o 
   4   6  14      208.58      203.01     20.79 o 
  -1   7  14        0.55        0.82      1.92 o 
   0   7  14       26.08       33.03      4.17 o 
   1   7  14        0.85        1.71      1.44 o 
   2   7  14       27.82       23.65      3.59 o 
   3   7  14        8.58        9.40      3.38 o 
   4   7  14       20.30       11.33      7.10 o 
  -1   8  14       19.06       18.79      2.76 o 
   0   8  14       56.84       59.63      4.02 o 
   1   8  14        4.20        4.92      1.50 o 
   2   8  14        0.88       -1.22      1.51 o 
   3   8  14       12.21        4.06      5.75 o 
   4   8  14       40.46       29.24      8.79 o 
  -1   9  14       55.84       69.45      4.44 o 
   0   9  14       19.68       22.68      2.80 o 
   1   9  14       15.65       16.09      2.21 o 
   2   9  14       11.72        3.60      3.15 o 
   3   9  14       75.73       68.29     12.34 o 
   4   9  14       12.53       12.68      7.44 o 
   0  10  14       36.52       35.89      3.02 o 
   1  10  14       48.66       59.44      3.66 o 
   2  10  14       96.18       99.33      7.73 o 
   3  10  14       25.23       31.20      3.80 o 
   1  11  14        4.64        4.47      1.85 o 
   2  11  14        4.01        2.21      3.30 o 
   1   0  15        3.76        5.40      4.06 o 
   2   0  15        4.65        6.59      4.23 o 
   0   1  15       85.65       80.80     15.30 o 
   1   1  15        0.92       -0.25      1.54 o 
   2   1  15        4.66        3.39      1.33 o 
   3   1  15       30.32       33.64     10.31 o 
   0   2  15        5.33        8.41      2.29 o 
   1   2  15       29.57       33.85      4.72 o 
   2   2  15       40.20       41.82      3.59 o 
   3   2  15       48.51       50.76     18.85 o 
   0   3  15        0.02        1.86      1.96 o 
   1   3  15        7.74        9.47      2.30 o 
   2   3  15        0.30       -1.07      1.07 o 
   3   3  15        5.05        7.08      3.44 o 
   0   4  15        0.01        0.00      1.80 o 
   1   4  15      159.70      192.43      7.69 o 
   2   4  15       65.76       67.19      3.69 o 
   3   4  15        6.23        2.47      3.65 o 
  -1   5  15       25.03       13.35      6.59 o 
   0   5  15       62.25       75.29      5.51 o 
   1   5  15      165.06      180.44      9.93 o 
   2   5  15        6.81        9.52      2.51 o 
   3   5  15        7.41        9.28      3.01 o 
   4   5  15       55.99       29.58      9.80 o 
   0   6  15        2.43        5.76      2.08 o 
   1   6  15       24.88       21.01      4.25 o 
   2   6  15       22.30       23.83      3.61 o 
   3   6  15        0.77        1.66      3.12 o 
   0   7  15        0.01       -0.49      1.78 o 
   1   7  15       56.88       66.95      7.66 o 
   2   7  15       43.07       51.08      5.47 o 
   3   7  15        1.09        3.16      3.25 o 
   0   8  15        2.53        0.54      1.97 o 
   1   8  15        7.97        6.54      1.65 o 
   2   8  15       50.43       51.38      6.10 o 
   3   8  15       36.30       34.76      5.32 o 
   1   9  15       74.83       81.12      7.23 o 
   2   9  15       25.92       29.39      4.94 o 
                                                 
